# Supplementary material for: (Z)-6-[(5-Chloro-2-hydroxy­anilino)­methyl­ene]-4-methoxy­cyclo­hexa-2,4-dienone 0.25-hydrate
Source: Acta Crystallogr Sect E Struct Rep Online. 2009 Apr 25;65(Pt 5):o1104. doi: 10.1107/S160053680901410X (PMC2977782; doi:10.1107/S160053680901410X)
Supplement: Supplementary file 1 [file e-65-o1104-sup1.cif]

##############################################################################
###                                                                        ###
###        Electronic paper (Acta Crystallographica Section E)             ###
###                                                                        ###
##############################################################################
#                                                                            #
# This CIF contains the data in a paper accepted for publication in Acta     #
# Crystallographica Section E. It conforms to the requirements of Notes      #
# for Authors for Section E, and has been peer reviewed under the auspices   #
# of the IUCr Commission on Journals.                                        #
#                                                                            #
# Full details of the Crystallographic Information File format               #
# are given in the paper "The Crystallographic Information File (CIF):       #
# a New Standard Archive File for Crystallography" by S. R. Hall, F. H.      #
# Allen and I. D. Brown [Acta Cryst. (1991), A47, 655-685].                  #
#                                                                            #
# The current version of the core CIF dictionary is obtainable from          #
# ftp://ftp.iucr.org/pub/cif_core.dic. The current version number is 2.4.    #
#                                                                            #
# Software is freely available for graphical display of the structure(s) in  #
# this CIF.  For information consult the CIF home page http://www.iucr.org/  #
# cif/home.html                                                              #
#                                                                            #
# This file may be used for bona fide research purposes within the           #
# scientific community so long as proper attribution is given to the journal # 
# article from which it was obtained.                                        #
#                                                                            #
##############################################################################
                                             
data_I
_audit_creation_method     SHELXL-97
_chemical_name_systematic
;
(<i>Z</i>)-6-[(5-Chloro-2-hydroxyanilino)methylene]-4-methoxycyclohexa-
2,4-dienone 0.25-hydrate
;
_chemical_name_common     ?
_chemical_formula_moiety     'C14 H12 Cl N O3, 0.25(H2 O)'
_chemical_formula_sum     'C28 H24.5 Cl1 N1 O3.125'
_chemical_formula_iupac     'C14 H12 Cl N O3, 0.25H2 O'
_chemical_formula_weight     279.95
_chemical_melting_point     ?
_symmetry_cell_setting     monoclinic
_symmetry_space_group_name_H-M     'C 2/c'
_symmetry_space_group_name_Hall     '-C 2yc'
loop_
    _symmetry_equiv_pos_as_xyz
    'x, y, z'
    '-x, y, -z+1/2'
    'x+1/2, y+1/2, z'
    '-x+1/2, y+1/2, -z+1/2'
    '-x, -y, -z'
    'x, -y, z-1/2'
    '-x+1/2, -y+1/2, -z'
    'x+1/2, -y+1/2, z-1/2'
_cell_length_a     21.3670(11)
_cell_length_b     6.7600(3)
_cell_length_c     17.7404(9)
_cell_angle_alpha     90.00
_cell_angle_beta     103.841(4)
_cell_angle_gamma     90.00
_cell_volume     2488.0(2)
_cell_formula_units_Z     8
_cell_measurement_reflns_used     6976
_cell_measurement_theta_min     1.96
_cell_measurement_theta_max     27.96
_cell_measurement_temperature     100
_exptl_crystal_description     'prism'
_exptl_crystal_colour     'red'
_exptl_crystal_size_max     0.680
_exptl_crystal_size_mid     0.540
_exptl_crystal_size_min     0.410
_exptl_crystal_density_diffrn     1.495
_exptl_crystal_density_meas     ?
_exptl_crystal_density_method     'not measured'
_exptl_crystal_F_000     1162
_exptl_absorpt_coefficient_mu     0.311
_exptl_absorpt_correction_type     integration
_exptl_absorpt_process_details     '(X-RED32; Stoe & Cie, 2002)'
_exptl_absorpt_correction_T_min     0.9695
_exptl_absorpt_correction_T_max     0.9695
_exptl_special_details
;
141 frames, detector distance = 100 mm
;
_diffrn_ambient_temperature     100
_diffrn_radiation_type     MoK\a
_diffrn_radiation_wavelength     0.71073
_diffrn_radiation_source     'fine-focus sealed tube'
_diffrn_radiation_monochromator     'plane graphite'
_diffrn_measurement_device_type     'Stoe IPDS-II'
_diffrn_measurement_method     \w
_diffrn_detector_area_resol_mean     6.67
_diffrn_reflns_number     6976
_diffrn_reflns_av_R_equivalents     0.0221
_diffrn_reflns_av_sigmaI/netI     0.0166
_diffrn_reflns_theta_min     1.96
_diffrn_reflns_theta_max     26.50
_diffrn_reflns_theta_full     26.50
_diffrn_measured_fraction_theta_max     0.999
_diffrn_measured_fraction_theta_full     0.999
_diffrn_reflns_limit_h_min     -25
_diffrn_reflns_limit_h_max     26
_diffrn_reflns_limit_k_min     -8
_diffrn_reflns_limit_k_max     7
_diffrn_reflns_limit_l_min     -22
_diffrn_reflns_limit_l_max     22
_diffrn_standards_number     0
_diffrn_standards_interval_count     ?
_diffrn_standards_interval_time     ?
_diffrn_standards_decay_%     ?
_refine_special_details
;
Refinement of <i>F</i>^2^ against ALL reflections. The weighted <i>R</i>-factor
<i>wR</i> and goodness of fit <i>S</i> are based on <i>F</i>^2^, conventional
<i>R</i>-factors <i>R</i> are based on <i>F</i>, with <i>F</i> set to zero for
negative <i>F</i>^2^. The threshold expression of <i>F</i>^2^ >
\s(<i>F</i>^2^) is used only for calculating <i>R</i>-factors(gt) <i>etc</i>.
and is not relevant to the choice of reflections for refinement.
<i>R</i>-factors based on <i>F</i>^2^ are statistically about twice as large
as those based on <i>F</i>, and <i>R</i>- factors based on ALL data will be
even larger.
;
_reflns_number_total     2588
_reflns_number_gt     2352
_reflns_threshold_expression     I>2\s(I)
_refine_ls_structure_factor_coef     Fsqd
_refine_ls_matrix_type     full
_refine_ls_R_factor_all     0.0357
_refine_ls_R_factor_gt     0.0312
_refine_ls_wR_factor_gt     0.0792
_refine_ls_wR_factor_ref     0.0863
_refine_ls_goodness_of_fit_ref     1.094
_refine_ls_restrained_S_all     1.094
_refine_ls_number_reflns     2588
_refine_ls_number_parameters     186
_refine_ls_number_restraints     2
_refine_ls_hydrogen_treatment     mixed
_refine_ls_weighting_scheme     calc
_refine_ls_weighting_details
         'calc w=1/[\s^2^(Fo^2^)+(0.0376P)^2^+3.3917P] where P=(Fo^2^+2Fc^2^)/3'
_atom_sites_solution_hydrogens     geom
_atom_sites_solution_primary     direct
_atom_sites_solution_secondary     difmap
_refine_ls_shift/su_max     0.001
_refine_ls_shift/su_mean     0.000
_refine_diff_density_max     0.284
_refine_diff_density_min     -0.314
_refine_ls_extinction_method     none
_refine_ls_extinction_coef     ?
loop_
    _atom_type_symbol
    _atom_type_description
    _atom_type_scat_dispersion_real
    _atom_type_scat_dispersion_imag
    _atom_type_scat_source
    'C' 'C' 0.0033 0.0016
                         'International Tables Vol C Tables 4.2.6.8 and 6.1.1.4'
    'H' 'H' 0.0000 0.0000
                         'International Tables Vol C Tables 4.2.6.8 and 6.1.1.4'
    'Cl' 'Cl' 0.1484 0.1585
                         'International Tables Vol C Tables 4.2.6.8 and 6.1.1.4'
    'N' 'N' 0.0061 0.0033
                         'International Tables Vol C Tables 4.2.6.8 and 6.1.1.4'
    'O' 'O' 0.0106 0.0060
                         'International Tables Vol C Tables 4.2.6.8 and 6.1.1.4'
_computing_data_collection     'X-AREA (Stoe & Cie, 2002)'
_computing_cell_refinement     'X-RED32 (Stoe & Cie, 2002)'
_computing_data_reduction     'X-RED32 (Stoe & Cie, 2002)'
_computing_structure_solution     'SHELXS97 (Sheldrick, 2008)'
_computing_structure_refinement     'SHELXL97 (Sheldrick, 2008)'
_computing_molecular_graphics
                  'ORTEP-3 for Windows (Farrugia, 1997) and PLATON (Spek, 2009)'
_computing_publication_material     'WinGX (Farrugia, 1999)'
loop_
    _atom_site_type_symbol
    _atom_site_label
    _atom_site_fract_x
    _atom_site_fract_y
    _atom_site_fract_z
    _atom_site_U_iso_or_equiv
    _atom_site_adp_type
    _atom_site_calc_flag
    _atom_site_refinement_flags
    _atom_site_occupancy
    _atom_site_disorder_assembly
    _atom_site_disorder_group
    C C1 0.64391(7) 0.8209(2) 0.49336(8) 0.0163(3) Uani d . 1 . .
    C C2 0.63352(7) 0.6614(2) 0.43854(8) 0.0171(3) Uani d . 1 . .
    C C3 0.58193(7) 0.6836(2) 0.37118(9) 0.0191(3) Uani d . 1 . .
    H H3 0.5736 0.5834 0.3342 0.023 Uiso calc R 1 . .
    C C4 0.54480(7) 0.8493(2) 0.36036(8) 0.0189(3) Uani d . 1 . .
    H H4 0.5112 0.8593 0.3162 0.023 Uiso calc R 1 . .
    C C5 0.55578(7) 1.0069(2) 0.41439(8) 0.0175(3) Uani d . 1 . .
    C C6 0.60491(7) 0.9945(2) 0.47962(8) 0.0170(3) Uani d . 1 . .
    H H6 0.6129 1.0986 0.5149 0.020 Uiso calc R 1 . .
    C C7 0.51514(8) 1.3060(2) 0.45380(9) 0.0211(3) Uani d . 1 . .
    H H7A 0.5063 1.2434 0.4987 0.032 Uiso calc R 1 . .
    H H7B 0.4832 1.4055 0.4349 0.032 Uiso calc R 1 . .
    H H7C 0.5570 1.3663 0.4675 0.032 Uiso calc R 1 . .
    C C8 0.69160(7) 0.8057(2) 0.56359(8) 0.0164(3) Uani d . 1 . .
    H H8 0.6987 0.9125 0.5976 0.020 Uiso calc R 1 . .
    C C9 0.77299(7) 0.6029(2) 0.65047(8) 0.0158(3) Uani d . 1 . .
    C C10 0.79878(7) 0.4110(2) 0.65524(9) 0.0181(3) Uani d . 1 . .
    C C11 0.84717(7) 0.3589(2) 0.71999(9) 0.0201(3) Uani d . 1 . .
    H H11 0.8645 0.2321 0.7238 0.024 Uiso calc R 1 . .
    C C12 0.86950(7) 0.4950(2) 0.77875(8) 0.0190(3) Uani d . 1 . .
    H H12 0.9020 0.4604 0.8218 0.023 Uiso calc R 1 . .
    C C13 0.84290(7) 0.6831(2) 0.77270(8) 0.0175(3) Uani d . 1 . .
    C C14 0.79444(7) 0.7395(2) 0.70949(8) 0.0172(3) Uani d . 1 . .
    H H14 0.7767 0.8657 0.7066 0.021 Uiso calc R 1 . .
    Cl Cl1 0.873014(18) 0.85790(6) 0.84450(2) 0.02270(12) Uani d . 1 . .
    N N1 0.72613(6) 0.64456(19) 0.58204(7) 0.0165(3) Uani d . 1 . .
    H H1 0.7192 0.5522 0.5477 0.020 Uiso calc R 1 . .
    O O1 0.66836(5) 0.50302(16) 0.45048(6) 0.0219(3) Uani d . 1 . .
    O O2 0.51359(5) 1.16195(17) 0.39490(6) 0.0229(3) Uani d . 1 . .
    O O3 0.77355(5) 0.28754(18) 0.59629(7) 0.0236(3) Uani d D 1 . .
    H H3A 0.7990(11) 0.196(3) 0.5898(15) 0.055(8) Uiso d D 1 . .
    O O4 0.5000 0.3573(10) 0.2500 0.0253(14) Uani d SPD 0.25 . .
    H H4A 0.500(4) 0.286(5) 0.2880(13) 0.03(2) Uiso d PD 0.25 . .
loop_
    _atom_site_aniso_label
    _atom_site_aniso_U_11
    _atom_site_aniso_U_22
    _atom_site_aniso_U_33
    _atom_site_aniso_U_12
    _atom_site_aniso_U_13
    _atom_site_aniso_U_23
    C1 0.0144(7) 0.0192(7) 0.0150(6) -0.0005(6) 0.0028(5) -0.0001(6)
    C2 0.0154(7) 0.0190(7) 0.0166(7) 0.0000(6) 0.0033(5) -0.0010(6)
    C3 0.0184(7) 0.0226(8) 0.0155(7) -0.0012(6) 0.0023(6) -0.0039(6)
    C4 0.0166(7) 0.0262(8) 0.0127(7) -0.0004(6) 0.0012(5) 0.0000(6)
    C5 0.0158(7) 0.0202(7) 0.0167(7) 0.0021(6) 0.0043(5) 0.0017(6)
    C6 0.0173(7) 0.0187(7) 0.0147(6) 0.0001(6) 0.0037(5) -0.0016(5)
    C7 0.0221(8) 0.0180(7) 0.0213(7) 0.0030(6) 0.0017(6) -0.0009(6)
    C8 0.0142(7) 0.0192(7) 0.0161(7) -0.0004(6) 0.0045(5) -0.0018(6)
    C9 0.0119(6) 0.0217(7) 0.0139(6) 0.0004(6) 0.0031(5) 0.0008(6)
    C10 0.0165(7) 0.0194(7) 0.0180(7) 0.0003(6) 0.0031(6) -0.0021(6)
    C11 0.0178(7) 0.0196(7) 0.0220(7) 0.0035(6) 0.0030(6) 0.0025(6)
    C12 0.0153(7) 0.0245(8) 0.0158(7) 0.0016(6) 0.0011(5) 0.0043(6)
    C13 0.0143(7) 0.0235(8) 0.0146(7) -0.0019(6) 0.0035(5) -0.0017(6)
    C14 0.0158(7) 0.0183(7) 0.0166(7) 0.0018(6) 0.0021(5) 0.0009(6)
    Cl1 0.0219(2) 0.0258(2) 0.01674(19) 0.00025(14) -0.00266(14) -0.00406(14)
    N1 0.0151(6) 0.0184(6) 0.0142(6) 0.0007(5) 0.0001(5) -0.0018(5)
    O1 0.0205(5) 0.0206(6) 0.0221(5) 0.0040(4) 0.0002(4) -0.0053(4)
    O2 0.0226(6) 0.0233(6) 0.0189(5) 0.0078(4) -0.0030(4) -0.0015(4)
    O3 0.0206(6) 0.0228(6) 0.0238(6) 0.0049(5) -0.0016(4) -0.0077(5)
    O4 0.036(4) 0.021(3) 0.016(3) 0.000 -0.001(3) 0.000
_geom_special_details
;
All e.s.d.'s (except the e.s.d. in the dihedral angle between two l.s. planes)
are estimated using the full covariance matrix. The cell e.s.d.'s are taken
into account individually in the estimation of e.s.d.'s in distances, angles
and torsion angles; correlations between e.s.d.'s in cell parameters are only
used when they are defined by crystal symmetry. An approximate (isotropic)
treatment of cell e.s.d.'s is used for estimating e.s.d.'s involving l.s.
planes.
;
loop_
    _geom_bond_atom_site_label_1
    _geom_bond_atom_site_label_2
    _geom_bond_site_symmetry_2
    _geom_bond_distance
    _geom_bond_publ_flag
    C1 C8 . 1.412(2) ?
    C1 C6 . 1.426(2) ?
    C1 C2 . 1.433(2) ?
    C2 O1 . 1.2924(18) ?
    C2 C3 . 1.427(2) ?
    C3 C4 . 1.359(2) ?
    C3 H3 . 0.9300 ?
    C4 C5 . 1.415(2) ?
    C4 H4 . 0.9300 ?
    C5 C6 . 1.366(2) ?
    C5 O2 . 1.3720(18) ?
    C6 H6 . 0.9300 ?
    C7 O2 . 1.4229(19) ?
    C7 H7A . 0.9600 ?
    C7 H7B . 0.9600 ?
    C7 H7C . 0.9600 ?
    C8 N1 . 1.3122(19) ?
    C8 H8 . 0.9300 ?
    C9 C14 . 1.389(2) ?
    C9 C10 . 1.404(2) ?
    C9 N1 . 1.4050(18) ?
    C10 O3 . 1.3459(18) ?
    C10 C11 . 1.395(2) ?
    C11 C12 . 1.387(2) ?
    C11 H11 . 0.9300 ?
    C12 C13 . 1.386(2) ?
    C12 H12 . 0.9300 ?
    C13 C14 . 1.385(2) ?
    C13 Cl1 . 1.7438(15) ?
    C14 H14 . 0.9300 ?
    N1 H1 . 0.8600 ?
    O3 H3A . 0.852(17) ?
    O4 H4A . 0.831(19) ?
loop_
    _geom_angle_atom_site_label_1
    _geom_angle_atom_site_label_2
    _geom_angle_atom_site_label_3
    _geom_angle_site_symmetry_1
    _geom_angle_site_symmetry_3
    _geom_angle
    _geom_angle_publ_flag
    C8 C1 C6 . . 118.69(13) ?
    C8 C1 C2 . . 120.36(14) ?
    C6 C1 C2 . . 120.91(13) ?
    O1 C2 C3 . . 121.57(14) ?
    O1 C2 C1 . . 121.51(13) ?
    C3 C2 C1 . . 116.90(14) ?
    C4 C3 C2 . . 120.85(14) ?
    C4 C3 H3 . . 119.6 ?
    C2 C3 H3 . . 119.6 ?
    C3 C4 C5 . . 121.89(13) ?
    C3 C4 H4 . . 119.1 ?
    C5 C4 H4 . . 119.1 ?
    C6 C5 O2 . . 125.86(14) ?
    C6 C5 C4 . . 119.79(14) ?
    O2 C5 C4 . . 114.34(12) ?
    C5 C6 C1 . . 119.64(14) ?
    C5 C6 H6 . . 120.2 ?
    C1 C6 H6 . . 120.2 ?
    O2 C7 H7A . . 109.5 ?
    O2 C7 H7B . . 109.5 ?
    H7A C7 H7B . . 109.5 ?
    O2 C7 H7C . . 109.5 ?
    H7A C7 H7C . . 109.5 ?
    H7B C7 H7C . . 109.5 ?
    N1 C8 C1 . . 121.66(14) ?
    N1 C8 H8 . . 119.2 ?
    C1 C8 H8 . . 119.2 ?
    C14 C9 C10 . . 120.98(13) ?
    C14 C9 N1 . . 123.82(13) ?
    C10 C9 N1 . . 115.19(13) ?
    O3 C10 C11 . . 124.28(14) ?
    O3 C10 C9 . . 116.60(13) ?
    C11 C10 C9 . . 119.10(14) ?
    C12 C11 C10 . . 120.35(14) ?
    C12 C11 H11 . . 119.8 ?
    C10 C11 H11 . . 119.8 ?
    C13 C12 C11 . . 119.30(13) ?
    C13 C12 H12 . . 120.3 ?
    C11 C12 H12 . . 120.3 ?
    C14 C13 C12 . . 121.88(14) ?
    C14 C13 Cl1 . . 118.58(12) ?
    C12 C13 Cl1 . . 119.49(11) ?
    C13 C14 C9 . . 118.37(14) ?
    C13 C14 H14 . . 120.8 ?
    C9 C14 H14 . . 120.8 ?
    C8 N1 C9 . . 128.60(13) ?
    C8 N1 H1 . . 115.7 ?
    C9 N1 H1 . . 115.7 ?
    C5 O2 C7 . . 116.07(11) ?
    C10 O3 H3A . . 114.0(18) ?
loop_
    _geom_torsion_atom_site_label_1
    _geom_torsion_atom_site_label_2
    _geom_torsion_atom_site_label_3
    _geom_torsion_atom_site_label_4
    _geom_torsion_site_symmetry_1
    _geom_torsion_site_symmetry_2
    _geom_torsion_site_symmetry_3
    _geom_torsion_site_symmetry_4
    _geom_torsion
    _geom_torsion_publ_flag
    C8 C1 C2 O1 . . . . -2.1(2) ?
    C6 C1 C2 O1 . . . . -179.69(14) ?
    C8 C1 C2 C3 . . . . 176.39(14) ?
    C6 C1 C2 C3 . . . . -1.2(2) ?
    O1 C2 C3 C4 . . . . 178.48(14) ?
    C1 C2 C3 C4 . . . . 0.0(2) ?
    C2 C3 C4 C5 . . . . 0.6(2) ?
    C3 C4 C5 C6 . . . . 0.0(2) ?
    C3 C4 C5 O2 . . . . -179.47(14) ?
    O2 C5 C6 C1 . . . . 178.19(14) ?
    C4 C5 C6 C1 . . . . -1.2(2) ?
    C8 C1 C6 C5 . . . . -175.82(14) ?
    C2 C1 C6 C5 . . . . 1.8(2) ?
    C6 C1 C8 N1 . . . . 175.38(14) ?
    C2 C1 C8 N1 . . . . -2.3(2) ?
    C14 C9 C10 O3 . . . . 178.07(14) ?
    N1 C9 C10 O3 . . . . -3.3(2) ?
    C14 C9 C10 C11 . . . . -0.7(2) ?
    N1 C9 C10 C11 . . . . 177.86(14) ?
    O3 C10 C11 C12 . . . . -178.82(15) ?
    C9 C10 C11 C12 . . . . -0.1(2) ?
    C10 C11 C12 C13 . . . . 0.5(2) ?
    C11 C12 C13 C14 . . . . 0.0(2) ?
    C11 C12 C13 Cl1 . . . . -177.44(12) ?
    C12 C13 C14 C9 . . . . -0.9(2) ?
    Cl1 C13 C14 C9 . . . . 176.63(11) ?
    C10 C9 C14 C13 . . . . 1.2(2) ?
    N1 C9 C14 C13 . . . . -177.27(14) ?
    C1 C8 N1 C9 . . . . -176.94(14) ?
    C14 C9 N1 C8 . . . . -5.5(2) ?
    C10 C9 N1 C8 . . . . 175.95(14) ?
    C6 C5 O2 C7 . . . . -10.6(2) ?
    C4 C5 O2 C7 . . . . 168.79(13) ?
loop_
    _geom_hbond_atom_site_label_D
    _geom_hbond_atom_site_label_H
    _geom_hbond_atom_site_label_A
    _geom_hbond_site_symmetry_A
    _geom_hbond_distance_DH
    _geom_hbond_distance_HA
    _geom_hbond_distance_DA
    _geom_hbond_angle_DHA
    N1 H1 O1 . 0.86 1.84 2.5511(16) 139.5
    N1 H1 O3 . 0.86 2.19 2.6063(17) 109.1
    C3 H3 O4 . 0.93 2.43 3.279(5) 151.3
    O4 H4A O2 1_545 0.831(19) 2.029(19) 2.842(3) 166(6)
    O3 H3A O1 7_656 0.852(17) 1.743(18) 2.5652(16) 162(3)
    C12 H12 O2 8_566 0.93 2.56 3.4372(18) 156.5
    C7 H7A Cg1 3_565 0.96 2.834 3.644(2) 142.64
data_global
_journal_date_recd_electronic     2009-03-30
_journal_date_accepted     2009-04-15
_journal_name_full     'Acta Crystallographica, Section E'
_journal_year     2009
_journal_volume     65
_journal_issue      5
_journal_page_first     o1104
_journal_page_last     o1104
_journal_paper_category     QO
_journal_coeditor_code     HK2658
_publ_contact_author_name     'Orhan B\"uy\"ukg\"ung\"or'
_publ_contact_author_address
;
Department of Physics
Ondokuz Mayis University
TR-55139
Samsun
Turkey
;
_publ_contact_author_email     'orhanb@omu.edu.tr'
_publ_contact_author_fax     '++90(362) 4576081'
_publ_contact_author_phone     '++90(362) 3121919 ext 5054'
_publ_section_title
;\
(<i>Z</i>)-6-[(5-Chloro-2-hydroxyanilino)methylene]-4-methoxycyclohexa-2,4-\
dienone 0.25-hydrate
;
loop_
    _publ_author_name
    _publ_author_address
    '\"Ozek, Arzu'
;
Department of Physics,
Ondokuz May\?is University,
TR-55139 Samsun
Turkey
;
    'B\"uy\"ukg\"ung\"or, Orhan'
;
Department of Physics,
Ondokuz May\?is University,
TR-55139 Samsun
Turkey
;
    'Albayrak, \,Ci\(gdem'
;
Faculty of Education,
Sinop University,
Turkey
;
    'Odaba\,so\(glu, Mustafa'
;
Pamukkale University,
Denizli Technical Vocational School,
Turkey
;
