# Supplementary material for: (Z)-6-[(5-Chloro-2-hydroxy­anilino)­methyl­ene]-4-methoxy­cyclo­hexa-2,4-dienone 0.25-hydrate
Source: Acta Crystallogr Sect E Struct Rep Online. 2009 Apr 25;65(Pt 5):o1104. doi: 10.1107/S160053680901410X (PMC2977782; doi:10.1107/S160053680901410X)
Supplement: Supplementary file 2 [file e-65-o1104-Isup2.hkl]

#
# h,k,l, Fc-squared, Fo-squared, sigma(Fo-squared) and status flag
#
data_I
_shelx_title ' arzu12 in C 2/c'
_shelx_refln_list_code          4
_shelx_F_calc_maximum      324.29
_exptl_crystal_F_000      1162.00
_reflns_d_resolution_high  0.7964
 
loop_
 _symmetry_equiv_pos_as_xyz
 'x, y, z'
 '-x, y, -z+1/2'
 'x+1/2, y+1/2, z'
 '-x+1/2, y+1/2, -z+1/2'
 '-x, -y, -z'
 'x, -y, z-1/2'
 '-x+1/2, -y+1/2, -z'
 'x+1/2, -y+1/2, z-1/2'
 
_cell_length_a    21.3670
_cell_length_b     6.7600
_cell_length_c    17.7404
_cell_angle_alpha  90.000
_cell_angle_beta  103.841
_cell_angle_gamma  90.000
 
_shelx_F_squared_multiplier     1.000
 
loop_
 _refln_index_h
 _refln_index_k
 _refln_index_l
 _refln_F_squared_calc
 _refln_F_squared_meas
 _refln_F_squared_sigma
 _refln_observed_status
   2   0   0    14449.24    14883.42     80.23 o
   4   0   0     6602.31     7188.41     40.37 o
   6   0   0    12975.67    13358.81     77.56 o
   8   0   0    18096.44    17180.91    307.56 o
  10   0   0       58.40       86.93     10.06 o
  12   0   0     8258.80     8517.08    105.60 o
  14   0   0     8472.28     9144.96    174.68 o
  16   0   0      243.04      232.97     19.06 o
  18   0   0      229.39      210.57     10.34 o
  20   0   0     1300.19     1250.02     52.85 o
  22   0   0      999.44     1012.00     18.86 o
  24   0   0       73.03      119.31     16.34 o
  26   0   0        0.30       -9.08     17.04 o
   1   1   0     6062.87     6028.15     60.87 o
   3   1   0      376.62      475.49     26.22 o
   5   1   0     1180.98     1150.30     16.74 o
   7   1   0     3048.15     2966.79     16.89 o
   9   1   0       26.95       61.52      6.96 o
  11   1   0      153.93      205.11      8.38 o
  13   1   0      112.97      116.81      6.98 o
  15   1   0        2.73       10.52      6.82 o
  17   1   0      683.64      660.75     12.12 o
  19   1   0     2676.66     2669.97     22.16 o
  21   1   0     2032.19     2049.72     38.13 o
  23   1   0     1995.99     2048.37     36.14 o
  25   1   0      143.34      130.40     11.98 o
   0   2   0    12034.34    11171.83     53.35 o
   2   2   0      839.39      830.08     14.41 o
   4   2   0     7967.63     7886.53     56.38 o
   6   2   0     1333.18     1343.86     15.58 o
   8   2   0     2367.90     2574.02     22.05 o
  10   2   0      408.33      398.24      8.88 o
  12   2   0      182.71      197.85      8.48 o
  14   2   0     3565.09     3552.30     46.57 o
  16   2   0      192.92      209.80      8.59 o
  18   2   0     1515.21     1546.18     11.62 o
  20   2   0       49.52       54.84      8.59 o
  22   2   0       31.37       37.40      7.90 o
  24   2   0       21.41       17.17      9.58 o
   1   3   0     2099.37     2004.26     15.90 o
   3   3   0       57.98      115.94      7.83 o
   5   3   0    29925.01    31145.55   1371.76 o
   7   3   0        4.94       31.47      9.02 o
   9   3   0    10603.89    11041.40    193.81 o
  11   3   0     2937.00     3018.81     46.04 o
  13   3   0     2877.69     2838.91     65.49 o
  15   3   0     4760.79     4774.68     34.66 o
  17   3   0     1551.75     1564.83     12.90 o
  19   3   0     3345.06     3476.94     15.07 o
  21   3   0      331.33      340.12     15.46 o
  23   3   0     1876.12     1929.99     23.58 o
   0   4   0     3480.46     3310.13     24.91 o
   2   4   0       88.21       76.54      8.84 o
   4   4   0       83.41       42.01      8.88 o
   6   4   0      137.40      174.73      9.27 o
   8   4   0     6283.01     6305.79     24.03 o
  10   4   0      365.38      400.09      8.60 o
  12   4   0     1810.70     1812.06     20.43 o
  14   4   0     1321.25     1207.25     15.66 o
  16   4   0      279.17      297.59      8.96 o
  18   4   0      414.86      445.09     10.09 o
  20   4   0      754.73      785.61     12.27 o
  22   4   0      580.25      616.41     11.04 o
   1   5   0      713.98      682.34     11.23 o
   3   5   0      424.04      414.95     10.20 o
   5   5   0      572.28      534.47     10.76 o
   7   5   0       55.50       39.61      9.20 o
   9   5   0      261.63      254.46     10.12 o
  11   5   0     1684.73     1643.56     34.83 o
  13   5   0      373.46      316.61      8.13 o
  15   5   0      212.11      205.20      7.95 o
  17   5   0      114.00      126.15      7.80 o
  19   5   0       37.46       42.36      8.16 o
  21   5   0      269.85      213.10     18.47 o
   0   6   0    15384.93    15268.43     43.37 o
   2   6   0     1439.23     1429.97     44.02 o
   4   6   0     4363.81     4290.99     42.41 o
   6   6   0     1329.58     1231.51     24.21 o
   8   6   0     2104.71     2040.05     15.99 o
  10   6   0     1573.59     1463.65     14.34 o
  12   6   0        0.21        4.66      7.21 o
  14   6   0       28.95       27.32      7.95 o
  16   6   0      250.74      259.15      8.62 o
  18   6   0       17.74       25.90     10.82 o
   1   7   0        7.55        5.93      8.12 o
   3   7   0     4624.96     4573.84    127.03 o
   5   7   0      224.92      191.29     21.68 o
   7   7   0       46.84       37.58     10.23 o
   9   7   0     1048.50      932.09     17.45 o
  11   7   0      744.42      746.41     44.34 o
  13   7   0       22.70       13.55      9.33 o
   0   8   0      665.84      688.95     18.26 o
   2   8   0       92.09       92.29     11.48 o
   4   8   0      483.54      396.13     32.32 o
   6   8   0      116.75      148.35     11.84 o
   8   8   0      210.79      186.09     12.56 o
 -25   1   1       20.70       18.05     11.84 o
 -23   1   1     2056.35     2046.32     74.52 o
 -21   1   1     1337.80     1378.67     22.26 o
 -19   1   1     4205.38     4412.65     73.37 o
 -17   1   1      304.34      304.08      8.75 o
 -15   1   1      484.05      489.18     12.82 o
 -13   1   1     4117.03     4187.52     23.31 o
 -11   1   1     8799.96     8559.90     24.08 o
  -9   1   1     4823.93     4589.65     21.83 o
  -7   1   1      334.94      298.50      9.93 o
  -5   1   1    16418.89    16035.12     61.65 o
  -3   1   1     7698.50     7394.09     92.03 o
  -1   1   1    13176.39    12868.40     72.06 o
   1   1   1       98.07      150.68     12.41 o
   3   1   1     5063.05     5448.49     42.48 o
   5   1   1     8974.30     8386.88    211.64 o
   7   1   1       39.63       19.45      7.20 o
   9   1   1     1578.05     1544.93     17.13 o
  11   1   1        1.16       16.47      6.50 o
  13   1   1       79.70       53.71      6.70 o
  15   1   1     1239.54     1283.21     15.82 o
  17   1   1      273.88      278.57      8.63 o
  19   1   1     1181.44     1196.74     17.80 o
  21   1   1        0.30       14.19      8.36 o
  23   1   1      624.83      698.44     10.50 o
  25   1   1     2084.67     2095.88     53.23 o
 -24   2   1      666.35      720.52     11.66 o
 -22   2   1       32.17       42.92      8.87 o
 -20   2   1       41.18       52.20      9.52 o
 -18   2   1     2140.04     2176.80     19.35 o
 -16   2   1     3436.75     3437.74     37.93 o
 -14   2   1     6669.17     6781.83     57.01 o
 -12   2   1     2510.48     2222.01     15.42 o
 -10   2   1      343.08      477.67      9.84 o
  -8   2   1       67.01       31.24      9.52 o
  -6   2   1     5874.28     5738.60     41.00 o
  -4   2   1    17485.96    17078.25     70.55 o
  -2   2   1     1094.37     1077.44     22.94 o
   0   2   1    12682.76    12065.04    198.18 o
   2   2   1      938.62     1037.22     14.98 o
   4   2   1    12214.73    11704.34    118.41 o
   6   2   1      566.20      480.67      9.45 o
   8   2   1     9653.50     9514.28    116.68 o
  10   2   1      987.34     1010.79      9.66 o
  12   2   1      878.28      855.61     12.00 o
  14   2   1      987.59     1012.41     22.32 o
  16   2   1     2251.48     2112.15     34.75 o
  18   2   1     1230.75     1240.33     16.95 o
  20   2   1     1247.67     1282.05     14.30 o
  22   2   1      127.18      135.08      8.09 o
  24   2   1      557.58      562.12     10.87 o
 -23   3   1     1639.29     1656.56     60.74 o
 -21   3   1      235.21      235.02      9.94 o
 -19   3   1       63.36       56.59      7.44 o
 -17   3   1       94.27      117.92      8.79 o
 -15   3   1       43.98       65.51     12.57 o
 -13   3   1      350.28      392.77      7.93 o
 -11   3   1     2215.87     2276.21     53.43 o
  -9   3   1     2202.51     2309.83     17.72 o
  -7   3   1       43.98       31.04      8.91 o
  -5   3   1      535.73      653.01     12.10 o
  -3   3   1     1017.56      862.40     12.10 o
  -1   3   1      251.53      203.39      9.70 o
   1   3   1       11.52       23.32      9.02 o
   3   3   1     3151.94     3447.81     19.58 o
   5   3   1     7865.40     8100.99     40.70 o
   7   3   1      927.87      905.91     12.22 o
   9   3   1       15.45       22.20      6.38 o
  11   3   1      829.46      965.45     18.22 o
  13   3   1      292.65      298.05      8.38 o
  15   3   1     1264.62     1291.57     10.85 o
  17   3   1     4838.31     4813.73     17.21 o
  19   3   1     3412.11     3467.46     14.90 o
  21   3   1      154.06      143.83      8.87 o
  23   3   1        2.39       15.02      9.51 o
 -22   4   1        4.03       10.39      9.43 o
 -20   4   1      876.92      877.68     25.76 o
 -18   4   1        4.41       14.23      7.28 o
 -16   4   1        3.17       18.89      9.80 o
 -14   4   1     2821.06     2839.97     19.24 o
 -12   4   1      818.94      824.29      9.20 o
 -10   4   1      348.42      408.45     11.69 o
  -8   4   1        1.87       -2.33      9.44 o
  -6   4   1      163.72      201.08     10.67 o
  -4   4   1        2.51       24.14      8.66 o
  -2   4   1      268.19      194.67      9.41 o
   0   4   1      601.13      513.86      9.40 o
   2   4   1      414.54      495.58     14.88 o
   4   4   1      565.33      635.11      9.86 o
   6   4   1      590.05      636.10     10.95 o
   8   4   1     5169.04     5580.13     51.64 o
  10   4   1       19.41       43.29      7.51 o
  12   4   1      469.81      476.26     16.95 o
  14   4   1     1329.59     1341.80     44.57 o
  16   4   1      947.16     1016.25     13.08 o
  18   4   1      226.60      228.65      9.22 o
  20   4   1     1227.84     1204.81     18.48 o
  22   4   1     1114.31     1150.73     28.35 o
 -21   5   1      273.83      258.20     21.80 o
 -19   5   1     2192.88     2367.67     52.07 o
 -17   5   1        4.89       16.61      8.67 o
 -15   5   1      736.54      749.02     10.16 o
 -13   5   1     1886.79     1786.93     14.37 o
 -11   5   1     4315.03     4333.94     30.26 o
  -9   5   1        5.70        9.41      9.98 o
  -7   5   1      510.32      476.14     10.67 o
  -5   5   1      843.48      879.09     11.45 o
  -3   5   1     2764.33     2653.60     65.56 o
  -1   5   1     1781.62     1757.61     13.73 o
   1   5   1      255.85      242.75      9.84 o
   3   5   1       34.47       58.35     26.22 o
   5   5   1     6403.78     6590.86     40.14 o
   7   5   1      413.04      467.99     10.88 o
   9   5   1      227.55      264.37      9.27 o
  11   5   1      190.03      229.37      8.29 o
  13   5   1      222.71      308.70      7.70 o
  15   5   1      109.56       96.94      7.79 o
  17   5   1     1643.13     1681.41     13.45 o
  19   5   1      152.02      192.68     17.74 o
 -18   6   1      327.90      329.32     22.99 o
 -16   6   1     1040.58     1120.41     24.54 o
 -14   6   1      304.37      340.88      9.54 o
 -12   6   1       38.08       34.49      6.41 o
 -10   6   1      278.55      263.49     10.80 o
  -8   6   1     1399.98     1318.90     15.03 o
  -6   6   1     1695.89     1834.38     21.79 o
  -4   6   1     3401.42     3514.82     26.27 o
  -2   6   1       39.18       55.14      9.52 o
   0   6   1      317.38      317.25      8.52 o
   2   6   1      204.10      192.89     16.69 o
   4   6   1     1240.01     1205.81     40.34 o
   6   6   1      385.75      413.50     10.94 o
   8   6   1      324.68      243.74      9.98 o
  10   6   1       13.25       30.37      7.22 o
  12   6   1     1251.17     1209.63     17.82 o
  14   6   1        1.38        6.15      8.85 o
  16   6   1        4.46       17.91      9.18 o
  18   6   1        0.48        4.40      8.41 o
 -13   7   1       63.42       59.53      9.39 o
 -11   7   1        8.75        6.09     10.73 o
  -9   7   1      862.55      890.68     47.05 o
  -7   7   1        4.67        6.46      8.38 o
  -5   7   1     1651.42     1599.60     23.95 o
  -3   7   1       13.65       29.69     10.02 o
  -1   7   1      326.15      313.56      9.50 o
   1   7   1      263.23      247.93     17.15 o
   3   7   1      351.96      383.83      9.67 o
   5   7   1       27.98       44.11     12.66 o
   7   7   1      208.19      167.23     10.87 o
   9   7   1      137.15      130.15      9.14 o
  11   7   1      153.34      159.14      8.20 o
  13   7   1      326.96      282.25     17.34 o
  -8   8   1      775.76      719.80     19.82 o
  -6   8   1      445.59      371.95     12.69 o
  -4   8   1      676.04      647.18     14.12 o
  -2   8   1        1.25       10.71      8.82 o
   0   8   1      442.38      446.40     12.48 o
   2   8   1      115.07       94.44     11.44 o
   4   8   1      469.18      517.52     13.57 o
   6   8   1       10.78        7.97     11.55 o
   8   8   1      536.59      504.23     23.24 o
 -26   0   2      262.85      269.39     18.15 o
 -24   0   2     3774.33     3833.07     27.94 o
 -22   0   2      289.69      292.08     16.14 o
 -20   0   2     1061.35     1092.28     19.06 o
 -18   0   2     3183.74     3118.60     22.69 o
 -16   0   2       83.52       68.38     13.92 o
 -14   0   2    15826.57    15428.39     51.64 o
 -12   0   2     3405.14     3523.71     78.67 o
 -10   0   2     2779.87     2660.26     56.38 o
  -8   0   2      340.82      259.40     16.74 o
  -6   0   2    58586.34    52986.21    145.03 o
  -2   0   2      499.35      634.50     21.68 o
   0   0   2     5070.91     4849.07    222.69 o
   2   0   2    14594.90    14502.83     53.92 o
   4   0   2    16254.44    15155.05    324.31 o
   6   0   2    48112.31    45409.01    341.30 o
   8   0   2       82.07      102.20     10.52 o
  10   0   2        5.18        4.22      8.47 o
  12   0   2      979.94      812.37     10.85 o
  14   0   2     3106.52     2840.07     45.39 o
  16   0   2        9.66       11.59      9.34 o
  18   0   2      259.42      268.46     13.51 o
  20   0   2      608.59      675.33     24.16 o
  22   0   2     3410.24     3442.52    134.14 o
  24   0   2     1141.60     1159.25     20.68 o
 -25   1   2      203.13      215.33     12.12 o
 -23   1   2      940.76      914.46     16.84 o
 -21   1   2      327.31      313.86      9.42 o
 -19   1   2      287.23      291.67      9.46 o
 -17   1   2      161.24      189.70      8.30 o
 -15   1   2      652.64      622.28     19.59 o
 -13   1   2      486.67      508.28      9.42 o
 -11   1   2     1754.59     1653.74     20.63 o
  -9   1   2      283.73      220.18      9.65 o
  -7   1   2      122.75      170.57     13.80 o
  -5   1   2    28832.52    28235.32    104.16 o
  -3   1   2     7541.44     7632.87    108.62 o
  -1   1   2    13999.35    13247.00     48.10 o
   1   1   2     7568.13     7246.43     34.14 o
   3   1   2     5383.21     5630.89     20.76 o
   5   1   2       32.53       21.64      6.86 o
   7   1   2     3396.32     3330.97     30.96 o
   9   1   2     9160.85     9083.36    124.33 o
  11   1   2     4441.58     4395.43     35.03 o
  13   1   2     8981.23     9128.41    148.50 o
  15   1   2       40.76       57.63      6.65 o
  17   1   2       34.78       33.05      6.85 o
  19   1   2      718.83      717.65     16.25 o
  21   1   2      122.05      137.87      8.89 o
  23   1   2       28.29       24.63      7.99 o
  25   1   2       37.92       34.66      9.93 o
 -24   2   2      592.40      641.60     11.00 o
 -22   2   2     1426.91     1531.48     19.05 o
 -20   2   2      155.00      182.22      9.36 o
 -18   2   2     2114.63     2221.44     15.01 o
 -16   2   2       43.17       62.23      7.00 o
 -14   2   2       49.04       69.37     19.70 o
 -12   2   2      458.59      518.94      8.58 o
 -10   2   2     2707.59     3033.41     47.12 o
  -8   2   2     7539.86     7858.91     83.86 o
  -6   2   2      323.40      283.60     12.19 o
  -4   2   2      290.22      270.21     12.49 o
  -2   2   2     1176.31     1263.01     15.87 o
   0   2   2      574.01      577.87     34.44 o
   2   2   2        0.43        5.84      8.44 o
   4   2   2     4736.96     4778.41     19.29 o
   6   2   2      300.23      267.57      7.11 o
   8   2   2      837.72     1106.63     10.05 o
  10   2   2     2701.55     2598.29     30.78 o
  12   2   2      727.20      687.49     17.65 o
  14   2   2     4337.14     4352.33     33.34 o
  16   2   2     3060.33     3183.79     22.33 o
  18   2   2     1263.24     1298.22     16.28 o
  20   2   2      793.54      803.93     21.06 o
  22   2   2      583.56      561.49     10.29 o
  24   2   2       88.90       84.08      9.86 o
 -23   3   2      984.19     1016.24     30.07 o
 -21   3   2     1020.67     1080.86     23.33 o
 -19   3   2     7663.26     7877.59     85.54 o
 -17   3   2      415.39      426.04     13.41 o
 -15   3   2     1004.74     1045.51     11.05 o
 -13   3   2       17.92       10.14      8.62 o
 -11   3   2     1780.98     1793.09     26.88 o
  -9   3   2     8096.12     8183.26     35.35 o
  -7   3   2     2796.12     2733.50     19.93 o
  -5   3   2      678.52      581.97      9.81 o
  -3   3   2      736.29      641.58     11.25 o
  -1   3   2     9044.84     9533.56    173.52 o
   1   3   2     7334.07     7191.35     38.43 o
   3   3   2     4236.74     4739.25     39.28 o
   5   3   2      252.97      177.15      7.06 o
   7   3   2       85.91      181.04      7.90 o
   9   3   2     8413.36     8381.17     45.01 o
  11   3   2     1713.02     1598.92     14.22 o
  13   3   2     1660.96     1590.19     28.82 o
  15   3   2      925.71      962.08     26.79 o
  17   3   2       73.69       70.18      7.66 o
  19   3   2       11.12       17.44      7.48 o
  21   3   2     1527.66     1591.53     22.66 o
  23   3   2      678.66      653.03     13.82 o
 -22   4   2      270.05      264.56     14.24 o
 -20   4   2       12.61       26.04      9.38 o
 -18   4   2        0.74       16.29      8.97 o
 -16   4   2      232.16      214.63      9.15 o
 -14   4   2        1.69        4.25      8.97 o
 -12   4   2     2084.80     2254.10     17.51 o
 -10   4   2     1446.94     1370.68     14.65 o
  -8   4   2      187.60      179.53     10.66 o
  -6   4   2     2583.02     2542.77     16.60 o
  -4   4   2       46.66       67.18      7.33 o
  -2   4   2     2461.19     2417.48     14.38 o
   0   4   2     2788.36     2897.84     25.57 o
   2   4   2     3522.67     3436.01     47.60 o
   4   4   2     2090.33     1949.98     14.16 o
   6   4   2      326.05      263.30      7.10 o
   8   4   2      387.07      420.61      7.58 o
  10   4   2      271.94      263.56      8.21 o
  12   4   2        5.39       23.42      6.76 o
  14   4   2     2199.14     2155.64     15.42 o
  16   4   2      651.07      639.02     18.21 o
  18   4   2     3222.94     3337.26     40.82 o
  20   4   2      189.40      205.87      9.84 o
  22   4   2     1019.59      983.85     43.20 o
 -21   5   2      171.33      148.90     12.42 o
 -19   5   2       11.87       23.35     10.33 o
 -17   5   2      297.15      271.81      8.47 o
 -15   5   2       24.29       23.95      8.09 o
 -13   5   2       18.32       14.22      8.79 o
 -11   5   2       13.07       19.77     10.41 o
  -9   5   2       39.38       28.45     11.45 o
  -7   5   2     1348.11     1256.02     11.49 o
  -5   5   2     1689.32     1750.85     36.96 o
  -3   5   2       83.95       81.55      9.23 o
  -1   5   2     1139.56     1166.80     21.03 o
   1   5   2     2282.70     2214.81     14.69 o
   3   5   2       14.47       17.93      7.39 o
   5   5   2      976.72      964.91      9.91 o
   7   5   2     2148.61     2150.94     25.83 o
   9   5   2      503.07      416.92     10.92 o
  11   5   2      157.91      167.25      7.31 o
  13   5   2       91.65       71.92      7.17 o
  15   5   2       73.34       66.82      8.69 o
  17   5   2      780.52      806.71     10.65 o
  19   5   2      133.74      148.95     11.24 o
 -18   6   2      119.62      120.28      9.52 o
 -16   6   2       10.23       18.00      8.23 o
 -14   6   2      673.70      728.43     37.50 o
 -12   6   2      204.54      174.88     11.48 o
 -10   6   2     2665.94     2621.57     77.61 o
  -8   6   2     3073.46     2966.29     15.57 o
  -6   6   2      120.43      114.75      9.98 o
  -4   6   2     1137.68     1165.09     14.02 o
  -2   6   2       62.62       84.27      9.41 o
   0   6   2     1568.73     1601.24     12.61 o
   2   6   2      249.09      240.75     23.45 o
   4   6   2     3425.19     3246.65     17.15 o
   6   6   2      221.42      240.60     10.09 o
   8   6   2      576.90      495.44      9.04 o
  10   6   2      159.57      170.72      9.40 o
  12   6   2       83.31      105.30      7.71 o
  14   6   2      591.26      629.95     14.00 o
  16   6   2       57.70       64.72      8.28 o
 -15   7   2      677.34      591.38     20.57 o
 -13   7   2       15.65       14.55      7.89 o
 -11   7   2       12.49       18.51     10.80 o
  -9   7   2       29.34       49.16     10.80 o
  -7   7   2        5.14        7.97     10.34 o
  -5   7   2      113.84      117.88     11.30 o
  -3   7   2      329.63      300.86     15.63 o
  -1   7   2       65.64       71.57      9.03 o
   1   7   2      507.62      536.86     11.55 o
   3   7   2     4139.76     3905.91     98.34 o
   5   7   2      169.90      186.33     18.81 o
   7   7   2       86.55       71.58      7.92 o
   9   7   2     2239.79     2162.90     73.22 o
  11   7   2      620.97      631.78     24.02 o
  13   7   2     1003.95     1026.22     31.50 o
  -8   8   2      614.25      585.53     35.05 o
  -6   8   2     1169.72     1148.28     26.02 o
  -4   8   2      102.32      105.22     10.34 o
  -2   8   2      169.32      146.84     11.62 o
   0   8   2      358.20      317.28     20.68 o
   2   8   2       45.00       39.59     11.27 o
   4   8   2       77.33       77.67     11.62 o
   6   8   2       65.77       83.27      9.19 o
 -25   1   3      149.39      170.04     12.27 o
 -23   1   3      751.64      795.42     12.98 o
 -21   1   3        8.44        9.68     11.27 o
 -19   1   3      132.97      150.32     10.48 o
 -17   1   3     1147.20     1246.40     28.10 o
 -15   1   3       82.75       84.42      8.24 o
 -13   1   3     6104.28     6067.98     78.71 o
 -11   1   3        2.49        1.54      7.56 o
  -9   1   3       32.35       42.11      8.84 o
  -7   1   3     1733.63     1871.05     97.07 o
  -3   1   3     1435.01     1450.11     16.12 o
  -1   1   3     3698.34     3811.05     44.82 o
   1   1   3    16932.49    16483.99     83.37 o
   3   1   3     1527.29     1588.13     33.39 o
   5   1   3      889.07      860.01      8.74 o
   7   1   3    10857.18    10264.96     57.05 o
   9   1   3    22583.19    23223.23    197.30 o
  11   1   3      785.22      801.93     16.58 o
  13   1   3      355.33      363.72      7.54 o
  15   1   3     1324.91     1236.09     13.48 o
  17   1   3     2332.29     2322.14     21.95 o
  19   1   3      273.93      290.46      7.79 o
  21   1   3      274.08      303.35     13.37 o
  23   1   3      928.64      838.48     29.23 o
 -24   2   3     1673.25     1756.40     17.06 o
 -22   2   3     2991.37     3173.49     41.36 o
 -20   2   3      604.02      718.98     10.63 o
 -18   2   3      500.12      504.52      9.47 o
 -16   2   3       24.59       29.99      8.38 o
 -14   2   3     3010.45     2995.83     51.39 o
 -12   2   3      377.92      405.83      9.96 o
 -10   2   3    17424.29    17668.12     54.91 o
  -8   2   3        6.43       12.84     11.04 o
  -6   2   3      772.06      698.46     16.90 o
  -4   2   3      142.07      167.28     46.29 o
  -2   2   3     4670.39     4244.00     68.89 o
   0   2   3     3602.27     3778.79     57.74 o
   2   2   3      255.45      196.21     10.21 o
   4   2   3     3630.50     3771.32     36.55 o
   6   2   3    12092.45    11472.77     46.31 o
   8   2   3      775.04      885.31      9.34 o
  10   2   3     2631.09     2460.84     13.52 o
  12   2   3      514.59      540.40      8.17 o
  14   2   3     5800.48     5610.28     36.66 o
  16   2   3     5600.83     5548.52     47.26 o
  18   2   3     4825.53     4966.84     27.80 o
  20   2   3      205.34      218.63      8.91 o
  22   2   3     2028.70     2025.99     23.20 o
  24   2   3       46.07       31.88      9.98 o
 -23   3   3      955.31      938.82     77.58 o
 -21   3   3      226.65      230.39      9.95 o
 -19   3   3       50.18       56.17      9.93 o
 -17   3   3     1047.93     1076.26     25.46 o
 -15   3   3       50.75       56.81      8.97 o
 -13   3   3      277.21      284.54     12.22 o
 -11   3   3      638.39      632.86     13.19 o
  -9   3   3       46.64       17.03      9.78 o
  -7   3   3       11.23       27.80      9.88 o
  -5   3   3       30.81       35.52      8.38 o
  -3   3   3      420.93      465.58     12.35 o
  -1   3   3     2391.75     2214.90     14.81 o
   1   3   3        2.38        3.49      7.37 o
   3   3   3     3571.35     3759.07     56.18 o
   5   3   3     4370.68     4740.28     41.58 o
   7   3   3       25.59       61.76      7.49 o
   9   3   3      427.45      464.02      8.68 o
  11   3   3     2891.26     2816.67     13.04 o
  13   3   3      501.18      475.56      9.28 o
  15   3   3        5.54        8.52      8.07 o
  17   3   3     1205.57     1215.97     10.87 o
  19   3   3       38.53       39.28      8.69 o
  21   3   3      132.68      133.71      9.49 o
  23   3   3      450.80      474.12     18.73 o
 -22   4   3      192.54      185.15     19.45 o
 -20   4   3      154.49      166.15      9.84 o
 -18   4   3      154.10      124.90      9.91 o
 -16   4   3       72.49       62.69      8.21 o
 -14   4   3     1940.25     2080.61     35.00 o
 -12   4   3      106.29       89.66      9.55 o
 -10   4   3      689.51      745.32     12.72 o
  -8   4   3       36.42       28.69      7.03 o
  -6   4   3       46.90       45.31      8.69 o
  -4   4   3       54.78       89.88     10.84 o
  -2   4   3      483.37      510.26     10.62 o
   0   4   3     4711.51     5350.61     20.18 o
   2   4   3      178.31      193.51     10.09 o
   4   4   3      181.25      250.97      7.93 o
   6   4   3      561.33      564.43     12.70 o
   8   4   3      652.98      667.68      9.06 o
  10   4   3       11.66       33.88     17.19 o
  12   4   3       65.19       72.09      6.90 o
  14   4   3     5274.65     5251.38     34.05 o
  16   4   3      233.76      262.33      8.89 o
  18   4   3      138.25      126.27      8.95 o
  20   4   3       70.51       64.70      8.25 o
 -21   5   3        7.69       11.31     10.07 o
 -19   5   3      110.23      127.78     14.36 o
 -17   5   3      618.56      613.07     17.11 o
 -15   5   3      500.87      452.68     10.77 o
 -13   5   3     2498.96     2522.94     20.11 o
 -11   5   3        5.43       37.62     26.37 o
  -9   5   3     1203.14     1167.90     13.03 o
  -7   5   3      736.50      692.03     23.40 o
  -5   5   3     8965.59     8914.69     51.64 o
  -3   5   3        0.61        3.13      8.99 o
  -1   5   3     3308.95     3120.93     61.22 o
   1   5   3     1308.16     1262.30     35.20 o
   3   5   3     3535.24     3517.81     50.13 o
   5   5   3     1669.96     1638.86     16.65 o
   7   5   3      763.68      738.87      8.64 o
   9   5   3     3220.47     3070.18     57.72 o
  11   5   3     1940.17     1989.34     35.39 o
  13   5   3      500.00      508.25     13.80 o
  15   5   3      437.68      435.39     11.34 o
  17   5   3     2236.18     2207.35     62.12 o
  19   5   3      132.93      175.16      9.83 o
 -18   6   3      223.61      220.35     10.77 o
 -16   6   3      602.83      612.25     21.93 o
 -14   6   3      330.24      284.62     15.74 o
 -12   6   3       69.43      110.74     10.51 o
 -10   6   3     2441.41     2577.78     20.98 o
  -8   6   3      673.85      688.01     10.22 o
  -6   6   3       77.22       82.15      9.81 o
  -4   6   3       59.35       67.22      9.66 o
  -2   6   3     7533.79     7394.59    220.52 o
   0   6   3     1434.14     1488.10     45.44 o
   2   6   3       16.70       10.72      7.54 o
   4   6   3      323.42      373.74     16.39 o
   6   6   3     1300.29     1345.68     16.03 o
   8   6   3      475.49      471.18      8.35 o
  10   6   3      645.95      682.97     11.62 o
  12   6   3       46.70       50.87      7.62 o
  14   6   3       51.18       53.73      7.82 o
  16   6   3      455.73      478.64     14.09 o
 -15   7   3      279.07      244.43     10.90 o
 -13   7   3      259.70      237.05     14.27 o
 -11   7   3       62.55      108.38      9.49 o
  -9   7   3      197.28      223.51     11.40 o
  -7   7   3      116.34       98.56      9.41 o
  -5   7   3     1133.54     1084.95     44.73 o
  -3   7   3      447.25      438.37     10.00 o
  -1   7   3      116.51      131.52     10.38 o
   1   7   3      603.50      571.33     11.59 o
   3   7   3        0.91        7.96      8.47 o
   5   7   3       76.64       83.56      7.64 o
   7   7   3       55.47       67.63      9.02 o
   9   7   3      103.64       92.38      7.47 o
  11   7   3       12.55       11.67      8.14 o
  13   7   3        0.12        8.29      9.70 o
  -8   8   3      284.47      250.05     12.59 o
  -6   8   3        9.69       14.45     11.58 o
  -4   8   3       96.17      106.19     11.45 o
  -2   8   3     2071.11     1961.76    129.30 o
   0   8   3        4.17       10.65      9.03 o
   2   8   3       61.42       41.97     11.30 o
   4   8   3      140.85      119.22      9.62 o
   6   8   3      530.11      450.26      9.53 o
 -26   0   4     1186.27     1271.40     21.99 o
 -24   0   4     4322.03     4602.41     30.96 o
 -22   0   4      184.45      210.69     15.83 o
 -20   0   4     1936.10     2136.35     22.49 o
 -18   0   4     5679.85     5834.07     33.38 o
 -16   0   4      847.67      815.33     20.98 o
 -14   0   4       25.18       25.52     16.94 o
 -12   0   4     5607.13     5698.32     38.63 o
 -10   0   4     7419.76     7724.03     47.10 o
  -8   0   4    15592.95    15977.76     73.32 o
  -6   0   4   105162.04   100856.87    209.28 o
  -4   0   4    60945.46    58976.50    137.97 o
  -2   0   4    29832.32    29779.97    524.51 o
   0   0   4    13572.08    12998.55     47.14 o
   2   0   4    17070.75    15815.72    226.37 o
   4   0   4     3288.75     3733.43     30.56 o
   6   0   4     2716.36     2526.56     34.90 o
   8   0   4    10295.49    11586.43    263.49 o
  10   0   4      770.07      584.26      9.78 o
  12   0   4     2847.47     2767.81     33.43 o
  14   0   4      476.18      441.60      9.34 o
  16   0   4     1759.88     1694.07     32.27 o
  18   0   4     3493.99     3574.42     59.96 o
  20   0   4     5683.51     5613.06    205.29 o
  22   0   4     4521.37     4352.55     59.15 o
  24   0   4      394.66      377.68     12.25 o
 -25   1   4      313.21      314.73     12.73 o
 -23   1   4      391.68      402.36     13.92 o
 -21   1   4      531.85      522.01     27.63 o
 -19   1   4      551.75      624.29     13.82 o
 -17   1   4      137.89      140.02     10.26 o
 -15   1   4       21.93       20.71      8.41 o
 -13   1   4       51.02       34.99     13.72 o
 -11   1   4      271.14      261.99     11.51 o
  -9   1   4     1793.47     1730.40     35.10 o
  -7   1   4    18594.01    18104.43    148.56 o
  -5   1   4    68439.34    65435.09    129.40 o
  -3   1   4    17783.42    17840.62    115.19 o
  -1   1   4     9492.53     9587.61    100.62 o
   1   1   4     1617.03     1712.67     18.92 o
   3   1   4     9290.77     8733.16     54.47 o
   5   1   4     1424.90     1399.93     23.00 o
   7   1   4     1101.73     1269.34     10.00 o
   9   1   4      345.42      399.11     25.55 o
  11   1   4      909.05      874.57      8.67 o
  13   1   4       84.57       71.18      6.15 o
  15   1   4      855.83      873.11     10.08 o
  17   1   4      828.38      815.81      7.39 o
  19   1   4      514.72      541.99      9.11 o
  21   1   4       47.31       40.27      6.91 o
  23   1   4      915.26      881.74     32.44 o
 -26   2   4       19.01       29.66     12.05 o
 -24   2   4       88.57      103.34     11.66 o
 -22   2   4      376.45      419.75     14.12 o
 -20   2   4     1903.01     1973.58     16.15 o
 -18   2   4      753.74      801.40     10.37 o
 -16   2   4      809.34      856.14     18.29 o
 -14   2   4       50.20       50.73      8.17 o
 -12   2   4      246.77      257.30     13.02 o
 -10   2   4     7919.38     8130.64    104.64 o
  -8   2   4     1384.14     1513.27     25.88 o
  -6   2   4     4334.54     4661.22     27.12 o
  -4   2   4        2.50       25.94     10.14 o
  -2   2   4     3118.33     3261.01     34.37 o
   0   2   4     2767.76     2750.92     15.40 o
   2   2   4     4503.94     5116.40     48.01 o
   4   2   4     1717.91     1766.40     14.91 o
   6   2   4      944.99     1035.07     21.32 o
   8   2   4     1940.22     1945.66     22.24 o
  10   2   4     1376.52     1400.12     27.79 o
  12   2   4      125.27      117.82      6.94 o
  14   2   4     2221.25     2295.72     31.46 o
  16   2   4      344.73      364.12      8.02 o
  18   2   4      133.18      137.45      6.91 o
  20   2   4      862.37      870.69     14.55 o
  22   2   4      388.05      362.19     10.72 o
 -25   3   4     1495.95     1223.86    254.87 o
 -23   3   4      150.91      133.32     24.41 o
 -21   3   4      228.14      225.08      8.22 o
 -19   3   4     1140.09     1180.92     28.22 o
 -17   3   4     2174.91     2297.86     45.11 o
 -15   3   4      432.25      479.76     10.13 o
 -13   3   4     1675.27     1702.81     44.98 o
 -11   3   4      741.83      787.55     15.69 o
  -9   3   4      305.91      438.63     14.49 o
  -7   3   4        2.20        2.47      9.35 o
  -5   3   4     9410.07     9076.77     71.10 o
  -3   3   4      200.50      221.72      8.42 o
  -1   3   4     2280.00     2298.70     41.70 o
   1   3   4      627.42      638.27      9.29 o
   3   3   4    44535.82    45760.79    572.21 o
   5   3   4      459.44      395.30     13.06 o
   7   3   4     2916.87     2765.10     36.59 o
   9   3   4     6284.83     5872.13     27.97 o
  11   3   4     6579.91     6151.62     88.04 o
  13   3   4     6677.06     6610.97     49.90 o
  15   3   4     4465.73     4573.82     89.08 o
  17   3   4     4637.12     4766.24     58.04 o
  19   3   4        9.30       14.20      7.65 o
  21   3   4       58.89       64.73      8.12 o
 -22   4   4       60.51       78.15     10.74 o
 -20   4   4     1474.22     1303.32    109.93 o
 -18   4   4      268.60      239.33      8.62 o
 -16   4   4     5115.40     5270.01     49.43 o
 -14   4   4     3282.96     3477.26     44.63 o
 -12   4   4      444.38      450.49     13.51 o
 -10   4   4     3250.92     3337.08     41.15 o
  -8   4   4     2493.03     2486.04     56.03 o
  -6   4   4     2982.95     2775.62     26.37 o
  -4   4   4      126.91       95.31      7.35 o
  -2   4   4      258.25      335.67     10.00 o
   0   4   4     9760.10    10032.89     25.96 o
   2   4   4      155.61      214.00      6.96 o
   4   4   4     1658.39     1551.33     14.94 o
   6   4   4     3615.35     3719.89     46.41 o
   8   4   4     1619.46     1711.39     16.37 o
  10   4   4        2.86       16.12      8.72 o
  12   4   4     4846.99     4721.17     29.42 o
  14   4   4     2220.09     2122.97     32.25 o
  16   4   4      447.68      453.48     14.99 o
  18   4   4      300.70      296.22      8.43 o
  20   4   4      163.55      167.53      9.90 o
 -21   5   4      161.61      169.34     33.33 o
 -19   5   4        4.29        9.30     10.21 o
 -17   5   4      105.47      108.76     10.54 o
 -15   5   4       21.64       23.87      7.63 o
 -13   5   4     1637.28     1514.22     14.91 o
 -11   5   4       19.30       42.86      8.48 o
  -9   5   4      130.90      148.82     10.68 o
  -7   5   4     1082.75     1021.68     17.80 o
  -5   5   4     1254.16     1250.70     12.82 o
  -3   5   4     2257.68     2373.32     15.28 o
  -1   5   4       75.43       73.43      9.31 o
   1   5   4      705.90      709.10     24.31 o
   3   5   4      374.42      369.32      8.92 o
   5   5   4       18.24       19.78      7.43 o
   7   5   4     1817.07     1883.63     32.59 o
   9   5   4      514.46      473.46     11.37 o
  11   5   4       48.37       49.47      7.15 o
  13   5   4      863.51      933.74      9.42 o
  15   5   4       21.66       29.60      8.74 o
  17   5   4     1252.55     1296.16     15.96 o
  19   5   4       24.21       29.07      8.35 o
 -18   6   4       97.29       95.51      9.65 o
 -16   6   4     1485.17     1362.57     29.17 o
 -14   6   4      374.58      316.93     14.98 o
 -12   6   4      195.48      216.72     14.93 o
 -10   6   4     1028.48     1054.13     13.62 o
  -8   6   4      189.23      186.24      8.64 o
  -6   6   4      971.31     1005.40     12.51 o
  -4   6   4       47.21       54.42      9.49 o
  -2   6   4     9595.07     9402.11    431.62 o
   0   6   4        1.77       11.86      9.48 o
   2   6   4      652.77      695.07     12.76 o
   4   6   4      846.56      789.89     17.09 o
   6   6   4        1.61        7.44      6.12 o
   8   6   4      300.71      257.42      8.81 o
  10   6   4      313.71      287.83      8.13 o
  12   6   4      242.23      281.20      8.36 o
  14   6   4      344.49      403.75     12.48 o
  16   6   4       28.69       53.44      9.61 o
 -15   7   4        2.50       -0.39     10.27 o
 -13   7   4      118.36      124.46     11.83 o
 -11   7   4     1868.45     1692.50     35.75 o
  -9   7   4     4632.92     4583.83     39.08 o
  -7   7   4        7.24       14.50     10.41 o
  -5   7   4     3410.26     3434.25    194.75 o
  -3   7   4      742.07      723.40     26.27 o
  -1   7   4      596.63      585.62     10.49 o
   1   7   4        0.05        1.36     10.20 o
   3   7   4     4004.06     3809.81     87.00 o
   5   7   4      408.96      349.25      9.24 o
   7   7   4      552.15      513.72     21.79 o
   9   7   4      125.81      144.10      9.10 o
  11   7   4      126.66      128.44     10.38 o
  -8   8   4      194.81      170.82     16.39 o
  -6   8   4       71.77       81.92      9.73 o
  -4   8   4        1.61       22.49     11.34 o
  -2   8   4      353.45      289.36     22.54 o
   0   8   4        7.35       25.61      9.18 o
   2   8   4      408.84      442.05     15.83 o
   4   8   4       23.22       24.78      8.13 o
   6   8   4      649.97      642.71     26.45 o
 -25   1   5        3.29       14.72     12.65 o
 -23   1   5       71.95       79.06      9.18 o
 -21   1   5      233.74      270.43     11.37 o
 -19   1   5     2700.41     2688.89     18.49 o
 -17   1   5      869.13      835.26     12.74 o
 -15   1   5      219.76      293.79     10.72 o
 -13   1   5       47.23       29.26      9.37 o
 -11   1   5     6431.55     6272.29     53.45 o
  -9   1   5     2038.11     1858.89     41.25 o
  -7   1   5       85.08      191.12     14.32 o
  -5   1   5     2671.47     2644.17     21.68 o
  -3   1   5     4157.91     4203.03     35.23 o
  -1   1   5    14514.51    13488.44    141.00 o
   1   1   5    14590.97    13894.07    103.52 o
   3   1   5     3353.60     3343.68     18.14 o
   5   1   5     1794.97     1682.88     17.88 o
   7   1   5        8.15       14.73      6.48 o
   9   1   5     3101.69     3008.73     18.14 o
  11   1   5        0.55        4.78      5.90 o
  13   1   5      138.46      134.90      7.25 o
  15   1   5     1263.45     1293.69     15.93 o
  17   1   5     1442.79     1414.83     41.42 o
  19   1   5      885.96      836.98     13.15 o
  21   1   5      108.18      114.08      7.13 o
  23   1   5     1490.89     1477.20     31.28 o
 -26   2   5      246.15      205.47     40.24 o
 -24   2   5     3741.34     3489.04    636.56 o
 -22   2   5      810.09      740.42     26.98 o
 -20   2   5     1206.92     1316.99     17.04 o
 -18   2   5      752.17      794.07     25.32 o
 -16   2   5     2949.82     2975.93     18.47 o
 -14   2   5     2645.96     2810.69     68.18 o
 -12   2   5     1259.18     1265.73     35.60 o
 -10   2   5    12691.42    12682.46    116.29 o
  -8   2   5     1595.43     1333.13     19.26 o
  -6   2   5      514.24      563.98     11.69 o
  -4   2   5     1529.32     1505.58     26.13 o
  -2   2   5     2811.57     3081.41     30.82 o
   0   2   5     9025.35     8580.04     82.50 o
   2   2   5      130.74      129.84      6.99 o
   4   2   5     5194.09     5559.92     31.60 o
   6   2   5        1.96       15.41      5.52 o
   8   2   5     7752.03     7693.80     39.46 o
  10   2   5      828.41      866.70      9.23 o
  12   2   5      174.91      199.62      7.03 o
  14   2   5        8.49       10.66      6.15 o
  16   2   5      338.01      356.44      6.97 o
  18   2   5     2521.62     2540.33     27.85 o
  20   2   5      711.20      720.54     24.10 o
  22   2   5      188.84      184.16      9.71 o
 -25   3   5       16.85       -1.75     13.04 o
 -23   3   5      310.94      301.08     62.48 o
 -21   3   5      164.92      134.18     12.04 o
 -19   3   5       28.44       33.45      9.49 o
 -17   3   5       82.59       80.46      8.04 o
 -15   3   5       20.76       25.87     10.61 o
 -13   3   5      122.10      119.11     14.15 o
 -11   3   5     1762.01     1825.52     17.00 o
  -9   3   5      495.25      481.19     12.46 o
  -7   3   5      117.68      169.96      8.38 o
  -5   3   5      171.36      158.30     10.05 o
  -3   3   5     4009.13     4017.85     27.75 o
  -1   3   5     6369.44     6556.13    106.04 o
   1   3   5     1550.99     1744.00     32.25 o
   3   3   5      421.71      490.57      7.81 o
   5   3   5     1110.90     1009.73     10.28 o
   7   3   5      706.60      593.84      8.28 o
   9   3   5       94.61       77.70      7.88 o
  11   3   5     4583.24     4443.64     50.92 o
  13   3   5     1467.27     1413.14      9.40 o
  15   3   5      393.10      419.51     14.71 o
  17   3   5      936.91      964.72     10.38 o
  19   3   5       83.24       92.44      8.99 o
  21   3   5       12.24       32.46      9.58 o
 -22   4   5       16.09       20.09     12.96 o
 -20   4   5     1493.07     1417.41    163.11 o
 -18   4   5     1044.48     1028.67     43.52 o
 -16   4   5      245.77      245.66     10.15 o
 -14   4   5     1552.91     1542.36     42.51 o
 -12   4   5       69.83       83.95     11.34 o
 -10   4   5     1221.51     1208.42     33.28 o
  -8   4   5      607.00      612.72     11.40 o
  -6   4   5      278.23      359.54     19.06 o
  -4   4   5      122.05      154.64      9.98 o
  -2   4   5     1969.05     2214.75     21.99 o
   0   4   5     1037.43     1007.89     24.29 o
   2   4   5        2.37        5.17      6.35 o
   4   4   5       99.15       76.39      7.76 o
   6   4   5      238.06      272.89      8.28 o
   8   4   5     3986.13     3957.23     37.78 o
  10   4   5     2478.67     2412.42     11.29 o
  12   4   5     1037.29     1078.87     21.28 o
  14   4   5       10.21       10.52      7.11 o
  16   4   5      748.28      753.75     13.59 o
  18   4   5       51.24       49.80      7.99 o
  20   4   5      616.16      589.27     16.03 o
 -21   5   5      300.96      291.25     17.62 o
 -19   5   5      207.48      246.19     11.65 o
 -17   5   5       39.50       49.28      9.57 o
 -15   5   5      191.56      204.32     11.66 o
 -13   5   5     2475.56     2442.40     21.48 o
 -11   5   5     1088.29     1131.70     13.76 o
  -9   5   5      393.71      402.18     11.60 o
  -7   5   5      120.74      123.04     10.42 o
  -5   5   5       44.86       46.87     10.25 o
  -3   5   5     1411.58     1424.02     13.27 o
  -1   5   5     8855.78     8819.45    175.74 o
   1   5   5        0.30       12.19      6.51 o
   3   5   5      411.20      445.42     13.11 o
   5   5   5      121.14      134.91      7.86 o
   7   5   5      360.00      379.69      7.72 o
   9   5   5      888.54      855.18      9.08 o
  11   5   5      531.35      581.66      9.31 o
  13   5   5        8.58        8.32      8.38 o
  15   5   5      184.54      195.07     11.19 o
  17   5   5     1009.84      922.08     12.00 o
 -18   6   5       22.89       22.57     10.56 o
 -16   6   5     1296.68     1223.11     16.94 o
 -14   6   5      189.67      170.15     11.20 o
 -12   6   5      381.35      429.72      9.79 o
 -10   6   5       62.23       77.69     10.98 o
  -8   6   5      366.87      334.34      9.12 o
  -6   6   5       53.14       58.48      9.59 o
  -4   6   5      788.69      812.18     23.60 o
  -2   6   5      779.45      775.73     17.70 o
   0   6   5      183.55      197.83      8.30 o
   2   6   5       26.84       35.35      7.93 o
   4   6   5      771.46      847.95     10.64 o
   6   6   5       48.95       66.45      8.10 o
   8   6   5      160.91      182.63     10.81 o
  10   6   5      109.58      124.45      7.68 o
  12   6   5     2047.17     2065.68     60.53 o
  14   6   5       29.36       36.95      7.17 o
  16   6   5     1570.68     1552.95     74.13 o
 -13   7   5      233.76      211.68     14.27 o
 -11   7   5      251.26      291.20     13.01 o
  -9   7   5      374.88      339.83      9.85 o
  -7   7   5      273.32      244.57     13.82 o
  -5   7   5      196.43      172.99     14.37 o
  -3   7   5        5.14        7.88      8.25 o
  -1   7   5      154.52      145.68     13.26 o
   1   7   5        4.13       17.04      7.27 o
   3   7   5      429.02      377.39     11.49 o
   5   7   5       68.26       77.34      8.73 o
   7   7   5      436.73      405.51     16.74 o
   9   7   5      365.27      344.73     15.83 o
  11   7   5      480.52      468.21     12.73 o
  -6   8   5      288.34      307.46     12.55 o
  -4   8   5        1.47       10.95      9.33 o
  -2   8   5        0.84       -3.54      8.10 o
   0   8   5       70.42       74.49      9.51 o
   2   8   5      264.89      262.10     13.22 o
   4   8   5      239.27      198.01     16.06 o
 -26   0   6        5.49       13.72     16.74 o
 -24   0   6      878.49      921.23     20.47 o
 -22   0   6       26.36       34.49     18.36 o
 -20   0   6     1167.58     1228.44     20.07 o
 -18   0   6     1109.61     1147.45     20.17 o
 -16   0   6      850.56      856.17     18.76 o
 -14   0   6        2.12        9.48     13.21 o
 -12   0   6     6725.58     6659.08     42.66 o
 -10   0   6      327.42      377.81     17.85 o
  -8   0   6        0.82       11.80     14.93 o
  -6   0   6     3343.41     3206.80     25.14 o
  -4   0   6     8101.90     7227.57     83.41 o
  -2   0   6      215.88      268.22     12.08 o
   0   0   6     1128.52     1067.60     15.23 o
   2   0   6     6562.06     6197.03     75.89 o
   4   0   6    35938.35    34837.69    173.07 o
   6   0   6    15575.83    15687.89    157.79 o
   8   0   6     8185.40     7718.63     52.70 o
  10   0   6      359.01      390.07      9.11 o
  12   0   6     2835.41     2668.19     15.40 o
  14   0   6     1130.89      994.91     41.96 o
  16   0   6     1429.93     1441.00     84.32 o
  18   0   6     1039.32     1021.29     13.21 o
  20   0   6      330.13      307.49     11.37 o
  22   0   6      114.73      117.80     11.84 o
 -25   1   6      481.93      466.91     46.29 o
 -23   1   6      167.15      202.25     12.65 o
 -21   1   6      117.37      132.83     14.73 o
 -19   1   6     2291.82     2380.78     18.12 o
 -17   1   6        5.33        7.27      9.84 o
 -15   1   6     4569.40     4688.98     58.14 o
 -13   1   6       10.63       11.25     10.30 o
 -11   1   6     1351.29     1359.96     33.28 o
  -9   1   6     7380.09     7683.24     34.92 o
  -7   1   6       62.48       49.92     12.91 o
  -5   1   6      225.11      266.72      9.04 o
  -3   1   6       75.57      109.78      6.76 o
  -1   1   6     3326.31     3338.03     27.53 o
   1   1   6    15139.65    14917.53    174.70 o
   3   1   6      406.29      417.66     11.68 o
   5   1   6     6001.15     6022.50     41.73 o
   7   1   6     7347.57     7463.01     38.80 o
   9   1   6      645.08      532.66      6.79 o
  11   1   6      118.24      137.31      6.23 o
  13   1   6     1065.36     1109.82     11.47 o
  15   1   6     1033.51     1045.10     22.84 o
  17   1   6     1456.66     1401.84      8.47 o
  19   1   6       48.00       34.60      6.73 o
  21   1   6     1198.71     1158.76     10.66 o
  23   1   6      141.43      152.96      8.69 o
 -26   2   6      940.29      831.92    317.50 o
 -24   2   6      111.36      128.34     29.20 o
 -22   2   6       49.19       65.35     12.86 o
 -20   2   6       28.14       17.56     11.17 o
 -18   2   6      155.12      166.58     12.01 o
 -16   2   6      294.73      334.47     12.85 o
 -14   2   6     3276.05     3643.96     49.32 o
 -10   2   6    15228.95    15501.72     48.71 o
  -8   2   6       63.10       57.59      9.28 o
  -6   2   6     1380.64     1628.02     18.04 o
  -4   2   6     2842.97     2748.14     15.68 o
  -2   2   6     6500.94     7032.11     76.13 o
   0   2   6     1484.75     1594.23     28.58 o
   2   2   6     1496.33     1615.55     27.11 o
   4   2   6     2223.38     2394.97     23.74 o
   6   2   6       30.51       33.23      4.82 o
   8   2   6      240.30      214.24     10.66 o
  10   2   6       79.55       68.55      6.72 o
  12   2   6      537.91      506.46      9.90 o
  14   2   6     1693.97     1695.71     15.87 o
  16   2   6     4742.48     4824.21     81.01 o
  18   2   6        0.30       -6.58      6.56 o
  20   2   6       16.67       28.37      7.88 o
  22   2   6        8.49       21.13      9.55 o
 -25   3   6      580.56      446.06    239.74 o
 -23   3   6      822.71      708.95    156.08 o
 -21   3   6     1566.30     1466.23    279.83 o
 -19   3   6      546.27      574.99     26.68 o
 -17   3   6       52.81       65.34      8.93 o
 -15   3   6      135.60      137.06     24.41 o
 -13   3   6      216.77      288.55     14.02 o
 -11   3   6     1040.44      937.47     13.82 o
  -9   3   6      126.56      155.81     10.81 o
  -7   3   6     2815.49     2799.49     35.92 o
  -5   3   6     2724.55     2534.96     28.86 o
  -3   3   6     3777.02     3754.77     29.96 o
  -1   3   6      211.18      162.49      7.42 o
   1   3   6     2072.86     1801.17     20.48 o
   3   3   6     1049.09      864.92      8.83 o
   5   3   6      221.00      283.69      7.48 o
   7   3   6     1506.36     1507.68     10.75 o
   9   3   6     5671.10     5508.82     47.18 o
  11   3   6     8008.05     7986.64     18.63 o
  13   3   6      874.60      857.77      9.47 o
  15   3   6       61.86       67.95      7.13 o
  17   3   6      687.18      686.38      9.07 o
  19   3   6        1.89        2.69      7.70 o
  21   3   6      364.01      347.67     10.34 o
 -22   4   6      414.04      368.86    188.85 o
 -20   4   6        4.31       11.10     12.80 o
 -18   4   6      774.38      806.21     20.39 o
 -16   4   6      522.01      590.07     13.89 o
 -14   4   6     1209.09     1217.71     20.57 o
 -12   4   6      490.07      478.89     12.89 o
 -10   4   6     3520.28     3471.50     29.10 o
  -8   4   6       11.34       31.15      9.67 o
  -6   4   6     2996.30     2919.64     19.36 o
  -4   4   6     2126.10     2024.94     39.45 o
  -2   4   6      437.62      481.45     13.23 o
   0   4   6     4420.97     4262.56     26.16 o
   2   4   6       77.32       83.23      6.82 o
   4   4   6     1172.14     1187.14     21.64 o
   6   4   6     4232.30     4168.71     14.65 o
   8   4   6      301.26      269.49     13.72 o
  10   4   6        2.31       -2.11      7.85 o
  12   4   6     7604.09     7752.30     45.66 o
  14   4   6      412.31      456.50      8.31 o
  16   4   6     3197.74     3215.70     56.35 o
  18   4   6      372.53      402.42      9.89 o
  20   4   6     2186.22     2253.31     74.56 o
 -21   5   6        0.13        7.33     11.80 o
 -19   5   6      212.94      254.79      9.64 o
 -17   5   6        4.22       -1.10      7.89 o
 -15   5   6       17.60       24.14     11.94 o
 -13   5   6       11.95        5.98      8.78 o
 -11   5   6       34.96       44.41     10.27 o
  -9   5   6      686.19      685.57     10.59 o
  -7   5   6     8855.54     8929.76    124.31 o
  -5   5   6     5988.11     6059.42     53.76 o
  -3   5   6       18.92       40.41      7.67 o
  -1   5   6      212.26      203.61      6.91 o
   1   5   6      665.05      670.37     21.89 o
   3   5   6        4.33       15.73      9.32 o
   5   5   6      383.11      370.48      7.17 o
   7   5   6      130.90      107.07      7.16 o
   9   5   6     1287.22     1220.94     23.08 o
  11   5   6      320.64      314.65     11.88 o
  13   5   6      539.42      605.12      9.72 o
  15   5   6        0.02       13.67      8.83 o
  17   5   6      292.78      314.33     19.26 o
 -18   6   6      449.98      390.16     10.55 o
 -16   6   6      531.81      482.13     14.75 o
 -14   6   6      495.98      486.30     16.04 o
 -12   6   6       37.34       36.50     11.26 o
 -10   6   6      132.98      150.29     14.88 o
  -8   6   6      291.16      285.21      9.52 o
  -6   6   6      240.64      242.73     10.43 o
  -4   6   6      481.82      464.54     15.08 o
  -2   6   6       14.60       18.22      6.99 o
   0   6   6      623.15      580.96     24.41 o
   2   6   6      677.47      693.15     15.68 o
   4   6   6     3197.60     3189.09     13.47 o
   6   6   6     1471.12     1494.75     16.89 o
   8   6   6      798.79      851.73     19.97 o
  10   6   6       29.68       29.52      8.58 o
  12   6   6      257.79      309.31      7.84 o
  14   6   6       45.17       41.19      8.21 o
 -13   7   6        3.33       21.80     12.81 o
 -11   7   6      211.70      240.25     12.23 o
  -9   7   6      305.84      306.23     12.54 o
  -7   7   6      979.41      953.65     14.98 o
  -5   7   6       85.69       91.14     14.37 o
  -3   7   6      618.85      584.97     27.69 o
  -1   7   6       93.35       82.12      7.57 o
   1   7   6      948.60      866.11     41.23 o
   3   7   6      180.70      154.88      7.88 o
   5   7   6     1221.42     1349.48     40.92 o
   7   7   6     1186.53     1176.76     54.88 o
   9   7   6      219.90      230.39      8.80 o
  11   7   6       89.18       59.70      9.59 o
  -6   8   6        0.14        9.00     10.24 o
  -4   8   6       44.51       45.93      9.68 o
  -2   8   6      892.54      864.81     37.60 o
   0   8   6      138.77      146.78      9.93 o
   2   8   6      576.77      512.95     27.62 o
 -25   1   7     1535.05     1397.28    260.56 o
 -23   1   7     1344.83     1381.52     47.60 o
 -21   1   7      248.88      280.32     13.01 o
 -19   1   7      939.63      950.46     13.90 o
 -17   1   7      942.56      976.51     14.44 o
 -15   1   7     4104.20     4340.04     30.66 o
 -13   1   7     4963.77     5384.44     55.56 o
 -11   1   7    27001.50    27820.03    610.81 o
  -9   1   7    11899.50    12700.22    215.47 o
  -7   1   7     3873.53     3922.44     51.99 o
  -5   1   7     3753.74     3599.17     40.28 o
  -3   1   7        2.28       14.39      7.24 o
  -1   1   7        9.64       62.15     14.56 o
   1   1   7     6371.00     5846.83     34.46 o
   3   1   7     3477.16     3587.82     13.14 o
   5   1   7      349.85      244.69      7.21 o
   7   1   7      158.61      149.76      6.20 o
   9   1   7     2496.77     2492.91     17.66 o
  11   1   7      605.61      550.87      7.63 o
  13   1   7     1171.99     1116.67     15.69 o
  15   1   7     1446.80     1359.97     17.31 o
  17   1   7     5896.87     5492.78     96.72 o
  19   1   7       35.74       44.38      7.64 o
  21   1   7      566.15      556.91      9.54 o
 -24   2   7        0.41        9.27     12.36 o
 -22   2   7      625.60      605.72     96.22 o
 -20   2   7       40.00       41.21     11.58 o
 -18   2   7      832.64      927.01     24.00 o
 -16   2   7     3195.11     3546.35     56.73 o
 -14   2   7       84.42      128.90     13.01 o
 -12   2   7     2288.00     2352.59     21.68 o
 -10   2   7    17815.13    17321.48     50.33 o
  -8   2   7     1889.06     2105.39     21.48 o
  -6   2   7     3395.88     3257.10     28.91 o
  -4   2   7     2689.32     2482.49     18.19 o
  -2   2   7    30612.07    31952.95    401.73 o
   0   2   7        0.51        8.81      6.49 o
   2   2   7     4803.72     4913.53     52.30 o
   4   2   7    10110.33    10072.05     54.84 o
   6   2   7     4866.92     4541.15     26.57 o
   8   2   7     1693.45     1523.34     32.35 o
  10   2   7     6910.06     6794.90     82.69 o
  12   2   7    16219.29    15956.56    154.35 o
  14   2   7      147.25      157.96      7.33 o
  16   2   7       29.64       39.77      6.38 o
  18   2   7      228.93      212.57      9.81 o
  20   2   7      410.47      445.58     12.00 o
 -23   3   7      186.09      139.97     66.06 o
 -21   3   7       82.32       81.51     13.21 o
 -19   3   7      398.53      453.11     60.01 o
 -17   3   7       74.02       84.33     14.42 o
 -15   3   7      124.88      133.84     13.21 o
 -13   3   7       65.75       82.90     13.21 o
 -11   3   7       15.63        7.06      9.08 o
  -9   3   7      433.45      363.69     14.12 o
  -7   3   7     3810.50     3834.41     20.94 o
  -5   3   7       45.00       42.55      6.55 o
  -3   3   7      295.52      338.23      7.71 o
  -1   3   7       82.23      181.55      8.73 o
   1   3   7     2127.74     1964.70     36.80 o
   3   3   7      546.67      549.45      8.16 o
   5   3   7     1588.19     1506.15     31.65 o
   7   3   7      150.85      169.96      6.49 o
   9   3   7      553.53      582.11      8.30 o
  11   3   7      145.05      153.45      7.36 o
  13   3   7       66.45       67.50      8.03 o
  15   3   7       55.74       65.82      7.32 o
  17   3   7      859.07      903.61     30.04 o
  19   3   7        2.18       18.01      7.98 o
 -22   4   7      101.72      100.47     11.76 o
 -20   4   7       50.57       60.56      8.98 o
 -18   4   7      252.62      209.95     10.80 o
 -16   4   7      118.64      135.25     14.32 o
 -14   4   7        2.48       18.15     12.71 o
 -12   4   7      592.31      580.73     15.53 o
 -10   4   7     4703.09     4900.70     41.99 o
  -8   4   7     1492.55     1583.94     13.67 o
  -6   4   7     1436.56     1502.01     22.76 o
  -4   4   7      534.45      629.29     19.08 o
  -2   4   7     5553.51     5958.87    185.00 o
   0   4   7      595.21      633.46     11.51 o
   2   4   7      504.76      441.29      8.85 o
   4   4   7     4522.46     4493.54     20.29 o
   6   4   7     1792.18     1676.89     12.28 o
   8   4   7      690.57      670.58      9.31 o
  10   4   7      418.49      397.49      7.82 o
  12   4   7     3500.30     3476.62     13.64 o
  14   4   7      593.42      613.31     11.39 o
  16   4   7      185.58      197.03      7.32 o
  18   4   7       17.60       31.31      8.08 o
 -21   5   7     1307.80     1261.38     15.04 o
 -19   5   7     2289.69     2217.98     31.67 o
 -17   5   7      405.13      422.89     12.61 o
 -15   5   7     2577.05     2643.36     22.49 o
 -13   5   7      416.09      454.12     13.58 o
 -11   5   7     1518.97     1558.91     14.39 o
  -9   5   7        1.48       11.38      8.70 o
  -7   5   7     8998.57     8943.24    146.07 o
  -5   5   7      325.93      339.98      9.10 o
  -3   5   7      311.80      319.87      9.07 o
  -1   5   7      264.06      245.07      7.35 o
   1   5   7     1672.92     1611.34     18.06 o
   3   5   7       34.00       73.23      8.75 o
   5   5   7      294.70      257.55     13.14 o
   7   5   7      231.27      271.63      8.22 o
   9   5   7     2949.73     3023.85     28.35 o
  11   5   7       98.08      113.10      7.43 o
  13   5   7      592.30      673.58     10.00 o
  15   5   7       33.00       30.68      9.04 o
  17   5   7     1337.72     1406.54     55.62 o
 -18   6   7      301.05      302.22     10.84 o
 -16   6   7       18.26       19.10     12.66 o
 -14   6   7      773.93      789.46     15.53 o
 -12   6   7      246.51      241.06     12.58 o
 -10   6   7      815.57      886.62     26.47 o
  -8   6   7      927.15      958.82     29.04 o
  -6   6   7       27.47       27.79      6.99 o
  -4   6   7       36.14       54.06      8.03 o
  -2   6   7     1718.54     1718.80     40.41 o
   0   6   7     1463.09     1381.75     40.11 o
   2   6   7     1353.29     1493.25     20.72 o
   4   6   7       63.25       68.12      6.58 o
   6   6   7      279.81      347.79     10.06 o
   8   6   7      402.91      433.22     13.26 o
  10   6   7     1041.23     1118.33     41.37 o
  12   6   7      507.96      457.64     21.27 o
  14   6   7       46.69       50.47      9.82 o
 -13   7   7       86.71       63.74      9.78 o
 -11   7   7       24.06       30.34     10.63 o
  -9   7   7       13.48       31.92     10.06 o
  -7   7   7      276.02      290.12     15.84 o
  -5   7   7        2.85        3.04      7.80 o
  -3   7   7      276.20      272.77     13.32 o
  -1   7   7       64.32       59.21      8.81 o
   1   7   7      124.09      127.34      9.10 o
   3   7   7       81.63       75.86      9.06 o
   5   7   7        0.02        1.97      9.93 o
   7   7   7       22.32       42.30      7.21 o
   9   7   7       41.01       41.92      9.67 o
  -4   8   7       44.72       34.15     10.23 o
  -2   8   7     3077.37     2743.78     50.44 o
   0   8   7      117.48      107.09      9.99 o
 -26   0   8     1481.50     1094.40     22.59 o
 -24   0   8      179.36      174.48     20.47 o
 -22   0   8      146.61      155.22     16.14 o
 -20   0   8      587.80      664.34     18.76 o
 -18   0   8     1213.41     1172.56     23.20 o
 -16   0   8       15.13        9.40     10.45 o
 -14   0   8     2005.90     2003.35     56.13 o
 -12   0   8        0.06       15.94     15.23 o
 -10   0   8     2263.43     1848.71     27.23 o
  -8   0   8     1718.44     1727.07     25.11 o
  -6   0   8     7561.89     7340.47     32.45 o
  -4   0   8        0.37       14.84      8.75 o
  -2   0   8     7226.93     6784.18    164.95 o
   0   0   8       66.15       39.57      8.10 o
   2   0   8     2419.76     2754.84     42.71 o
   4   0   8     1423.34     1648.66     14.57 o
   6   0   8      265.06      224.13      9.73 o
   8   0   8      585.66      494.04      9.28 o
  10   0   8     4750.16     4629.84    132.88 o
  12   0   8      627.96      500.73     19.36 o
  14   0   8     3819.99     3672.43     51.13 o
  16   0   8     2221.07     2004.88    109.93 o
  18   0   8     1964.89     1880.57     68.48 o
  20   0   8       70.01       68.57      9.36 o
  22   0   8      454.94      435.38     15.73 o
 -25   1   8      247.23      252.95     46.29 o
 -23   1   8      566.34      560.49     79.53 o
 -21   1   8      479.03      519.91     20.57 o
 -19   1   8      431.75      470.36     13.04 o
 -17   1   8      430.16      489.20      9.33 o
 -15   1   8       22.18       39.48      7.82 o
 -13   1   8     4315.82     4284.94     26.73 o
 -11   1   8     8209.84     8570.56     43.80 o
  -9   1   8      207.14      195.82     12.59 o
  -7   1   8    13568.54    13765.02     32.38 o
  -5   1   8     7467.77     7437.77     52.86 o
  -3   1   8     5528.11     5479.93     56.47 o
  -1   1   8        9.92       24.11      5.94 o
   1   1   8     9241.35     9498.92     75.93 o
   3   1   8      125.18      196.54      6.33 o
   5   1   8     1129.37     1223.60     10.28 o
   7   1   8     1013.77      927.82      8.01 o
   9   1   8      739.53      684.46     13.54 o
  11   1   8     1556.58     1428.21     24.73 o
  13   1   8     1128.56     1180.68     18.74 o
  15   1   8     2402.92     2279.68     32.65 o
  17   1   8      955.63      931.68     11.79 o
  19   1   8       47.50       34.02      6.47 o
  21   1   8      891.19      862.71     33.37 o
 -24   2   8      180.06      155.63     51.34 o
 -22   2   8      320.23      279.96     59.30 o
 -20   2   8       67.81       66.39     12.28 o
 -18   2   8      734.30      754.63     11.21 o
 -16   2   8      206.73      220.88     10.89 o
 -14   2   8        9.96        8.57     13.01 o
 -12   2   8     2582.14     2886.22     23.40 o
 -10   2   8       41.88       64.95     12.51 o
  -8   2   8     3688.14     3763.48     26.32 o
  -6   2   8        0.88       19.46      9.51 o
  -4   2   8     7158.24     7370.95    125.86 o
  -2   2   8     7036.91     7523.32    134.89 o
   0   2   8      761.51      892.19     13.72 o
   2   2   8     1878.60     1829.80     15.04 o
   4   2   8     1978.31     1997.70     33.51 o
   6   2   8      501.27      416.98      6.94 o
   8   2   8      644.94      628.93      7.31 o
  10   2   8     6606.02     6584.57    114.89 o
  12   2   8      456.53      480.85     11.62 o
  14   2   8       91.79       78.18      5.87 o
  16   2   8      260.54      224.70     14.92 o
  18   2   8        0.06       10.30      6.34 o
  20   2   8       25.11       64.32      8.22 o
 -23   3   8      746.66      837.78     17.40 o
 -21   3   8      973.89     1026.41     42.61 o
 -19   3   8       80.32       89.36     10.37 o
 -17   3   8      114.54      130.21     14.22 o
 -15   3   8     4796.34     5018.24     27.74 o
 -13   3   8     4065.38     4082.99     25.62 o
 -11   3   8     1737.40     1761.57     19.36 o
  -9   3   8        0.41       13.82     12.61 o
  -7   3   8      425.55      520.07     16.01 o
  -5   3   8     4489.93     4279.16     49.66 o
  -3   3   8      295.96      361.16      8.65 o
  -1   3   8       80.49      149.73      6.81 o
   1   3   8     1666.03     1623.77     13.45 o
   3   3   8     5517.63     5667.22     44.13 o
   5   3   8     1444.32     1439.98     30.18 o
   7   3   8     1861.97     1856.91     24.57 o
   9   3   8      720.61      705.38     22.29 o
  11   3   8     5905.51     5911.01     16.32 o
  13   3   8      748.90      750.94     13.06 o
  15   3   8     1924.37     1877.84     18.26 o
  17   3   8       10.28       10.78      8.66 o
  19   3   8        0.13        1.43      9.45 o
 -22   4   8      846.01      861.88     43.92 o
 -20   4   8      138.44      114.88     11.02 o
 -18   4   8     1805.68     1839.83     20.88 o
 -16   4   8      314.64      310.03     11.50 o
 -14   4   8      495.56      478.67     15.03 o
 -12   4   8     1959.15     1952.29     19.77 o
 -10   4   8      121.93      113.87     13.92 o
  -8   4   8      639.76      660.26     12.75 o
  -6   4   8     9802.59    10203.42    153.45 o
  -4   4   8      220.42      216.44      7.94 o
  -2   4   8     4642.92     4683.61     30.09 o
   0   4   8      692.03      723.48     20.65 o
   2   4   8     2460.43     2424.47     42.39 o
   4   4   8       12.77       17.74      7.68 o
   6   4   8    20373.08    20537.24     92.11 o
   8   4   8     5492.29     5199.79     68.87 o
  10   4   8      712.07      744.52      8.59 o
  12   4   8      340.65      356.63     10.51 o
  14   4   8      320.63      344.97      7.49 o
  16   4   8      256.14      229.17      8.24 o
  18   4   8      804.63      838.01     17.00 o
 -21   5   8      217.07      193.69     12.51 o
 -19   5   8     1428.22     1425.33     16.14 o
 -17   5   8       12.80       14.83     10.09 o
 -15   5   8       64.61       64.25     10.09 o
 -13   5   8        7.72       13.72     13.82 o
 -11   5   8      102.69      105.50     10.86 o
  -9   5   8       81.20      111.68      8.12 o
  -7   5   8     4367.41     4513.53     51.69 o
  -5   5   8     2011.44     1995.78     37.67 o
  -3   5   8     1242.71     1297.53     20.51 o
  -1   5   8     1974.51     1902.16     25.89 o
   1   5   8      342.91      410.39      8.76 o
   3   5   8      396.81      426.94     10.01 o
   5   5   8     1285.69     1197.61     20.34 o
   7   5   8      771.25      786.89      9.56 o
   9   5   8        8.61        8.84      7.17 o
  11   5   8      344.75      292.36      7.37 o
  13   5   8      375.33      390.67      8.66 o
  15   5   8      372.79      335.45     19.73 o
 -18   6   8       97.15      105.70     16.94 o
 -16   6   8        9.41        1.61     16.24 o
 -14   6   8      224.77      242.66     16.14 o
 -12   6   8        1.31        3.72     10.62 o
 -10   6   8      338.25      342.92     10.65 o
  -8   6   8       40.36       59.77      7.91 o
  -6   6   8       35.69       54.93      8.85 o
  -4   6   8        4.50       13.50      7.20 o
  -2   6   8      419.79      415.19     13.73 o
   0   6   8       10.93       23.29      8.07 o
   2   6   8      488.15      452.93     20.02 o
   4   6   8      234.75      223.49      9.27 o
   6   6   8       46.85       30.82     10.14 o
   8   6   8       17.18       21.20      7.46 o
  10   6   8       67.75       60.16      9.12 o
  12   6   8        7.78       37.64      9.43 o
 -13   7   8      193.37      209.43     12.33 o
 -11   7   8     1259.72     1188.13     35.25 o
  -9   7   8      600.56      549.10     15.29 o
  -7   7   8     1522.00     1455.04     17.66 o
  -5   7   8      385.99      395.58      9.85 o
  -3   7   8     2238.31     2150.75     41.66 o
  -1   7   8        0.79        9.16      7.61 o
   1   7   8      795.51      804.72     36.44 o
   3   7   8       79.72       87.58      9.16 o
   5   7   8      135.82      133.73     14.02 o
   7   7   8     1686.26     1707.65     42.18 o
   9   7   8      504.04      519.06     16.27 o
 -25   1   9     1156.51     1024.20    132.23 o
 -23   1   9       27.05       24.83      8.41 o
 -21   1   9        9.75       14.42      7.90 o
 -19   1   9     1260.16     1385.24     12.22 o
 -17   1   9     3150.20     3301.70     15.90 o
 -15   1   9     1759.05     1841.00     16.93 o
 -13   1   9      164.57      138.01     11.02 o
 -11   1   9      618.31      606.84     13.61 o
  -9   1   9      378.52      319.34     14.12 o
  -7   1   9     3247.80     3284.65     15.86 o
  -5   1   9      695.76      610.46     14.50 o
  -3   1   9        0.64       17.62      8.72 o
  -1   1   9     2126.67     2146.88     13.10 o
   1   1   9     5147.35     5254.42     70.96 o
   3   1   9     6840.85     6776.22     59.09 o
   5   1   9       67.75       58.80      6.72 o
   7   1   9      309.30      279.53      6.08 o
   9   1   9      833.90      786.21     10.25 o
  11   1   9     6688.29     6552.31     76.92 o
  13   1   9     2592.57     2342.19     44.67 o
  15   1   9       23.10       54.14      6.05 o
  17   1   9       90.82      115.98      7.63 o
  19   1   9      394.14      504.02      7.96 o
  21   1   9      247.43      268.69      8.75 o
 -24   2   9      396.42      358.52    106.82 o
 -22   2   9      220.61      209.44     26.28 o
 -20   2   9      127.23      150.87     10.58 o
 -18   2   9      455.34      540.88     12.41 o
 -16   2   9      455.38      460.11     15.43 o
 -14   2   9     1143.53     1266.26     15.83 o
 -12   2   9      225.42      226.12     14.32 o
 -10   2   9     4538.12     4385.66     25.82 o
  -8   2   9     1629.35     1568.43     19.26 o
  -6   2   9     1689.83     1523.54     20.02 o
  -4   2   9     2164.13     1966.40     24.79 o
  -2   2   9     1697.86     1597.49     22.53 o
   0   2   9        7.17       42.71      6.48 o
   2   2   9     7843.78     7633.86     22.08 o
   4   2   9     2187.48     1957.41     27.21 o
   6   2   9        0.94       32.93     15.95 o
   8   2   9        0.24       17.77      6.85 o
  10   2   9      707.93      715.57      9.35 o
  12   2   9      454.07      447.45      7.77 o
  14   2   9       22.23       21.82      7.08 o
  16   2   9      338.36      327.01      8.69 o
  18   2   9     2563.08     2407.06     43.56 o
  20   2   9     1473.71     1521.79     47.21 o
 -23   3   9        1.67        5.20     11.55 o
 -21   3   9      254.03      291.18     11.62 o
 -19   3   9        0.36       19.11     10.27 o
 -17   3   9      594.95      638.12     16.24 o
 -15   3   9      699.74      792.03     16.54 o
 -13   3   9      442.99      402.92     14.93 o
 -11   3   9       46.94       51.24     12.61 o
  -9   3   9      385.36      405.34     14.52 o
  -7   3   9       28.98       30.55      7.69 o
  -5   3   9      442.61      341.82     11.51 o
  -3   3   9        0.59       34.46     15.56 o
  -1   3   9     1212.13     1309.83     13.79 o
   1   3   9       18.82       26.60      6.24 o
   3   3   9       12.01       22.65      9.23 o
   5   3   9      160.85      143.89      7.18 o
   7   3   9      296.73      313.64     12.42 o
   9   3   9      152.85      179.02      7.36 o
  11   3   9     1184.27     1245.36     15.77 o
  13   3   9      106.67       97.80      5.55 o
  15   3   9      523.80      499.40     16.22 o
  17   3   9        4.69       10.42      7.55 o
  19   3   9        3.65        6.68      9.53 o
 -22   4   9       89.83       95.18     11.82 o
 -20   4   9       12.78       27.48     11.01 o
 -18   4   9      396.16      394.55     16.24 o
 -16   4   9      308.86      324.86     15.13 o
 -14   4   9      300.16      314.17     14.73 o
 -12   4   9     1030.73     1056.17     16.94 o
 -10   4   9       94.01      109.13     13.62 o
  -8   4   9      147.73      120.32     10.14 o
  -6   4   9       23.28       34.78      8.72 o
  -4   4   9     1272.64     1278.08     19.44 o
  -2   4   9     1153.91     1176.77     10.01 o
   0   4   9       76.91       69.91      7.92 o
   2   4   9     1555.46     1659.08     28.59 o
   4   4   9      183.24      182.88      9.73 o
   6   4   9     2968.71     3217.72     18.80 o
   8   4   9        0.10       13.68      8.00 o
  10   4   9       14.30        9.19      6.37 o
  12   4   9      569.40      579.61     12.96 o
  14   4   9       95.35       93.87     13.84 o
  16   4   9       73.44       98.30      8.20 o
 -19   5   9       44.90       26.63     15.83 o
 -17   5   9       97.64       86.54     15.13 o
 -15   5   9      223.06      244.38     15.13 o
 -13   5   9      456.85      433.79     11.80 o
 -11   5   9      649.67      666.87     12.81 o
  -9   5   9      818.91      848.36     12.55 o
  -7   5   9     1234.65     1287.11     37.70 o
  -5   5   9       14.97       34.41      6.81 o
  -3   5   9       44.82       47.40      6.80 o
  -1   5   9     1375.53     1321.30      9.82 o
   1   5   9      911.30      880.34     17.56 o
   3   5   9     2039.25     2032.55     30.30 o
   5   5   9      125.57      142.66      8.18 o
   7   5   9     1227.45     1418.24     21.08 o
   9   5   9       25.75       12.90      8.42 o
  11   5   9     1168.78     1103.83     17.79 o
  13   5   9       50.08       49.38      8.99 o
  15   5   9     1197.46     1195.40     28.66 o
 -16   6   9       64.65       82.30     11.09 o
 -14   6   9      227.15      209.48     16.24 o
 -12   6   9      833.03      856.05     17.35 o
 -10   6   9      461.73      486.03     11.90 o
  -8   6   9      828.20      825.80     20.46 o
  -6   6   9     1255.51     1230.79     31.25 o
  -4   6   9       72.46       63.48      7.45 o
  -2   6   9       71.59       90.91      9.54 o
   0   6   9      760.45      784.92     16.51 o
   2   6   9     1577.88     1533.42     32.73 o
   4   6   9       36.11       36.63      8.61 o
   6   6   9     1598.21     1568.93     44.53 o
   8   6   9      127.48      131.52      7.82 o
  10   6   9      444.49      429.70     27.97 o
  12   6   9        1.83        5.89      9.50 o
 -11   7   9       52.32       56.56     11.43 o
  -9   7   9       19.79       30.56     10.49 o
  -7   7   9      761.52      767.03     28.88 o
  -5   7   9       99.90       85.17      9.32 o
  -3   7   9        0.44       -2.25      9.30 o
  -1   7   9        2.87        9.55      9.00 o
   1   7   9      719.53      666.22     41.99 o
   3   7   9      255.23      250.68     14.01 o
   5   7   9       86.39       96.67      8.29 o
   7   7   9       35.87       52.19      9.62 o
 -26   0  10       47.71       38.70     13.15 o
 -24   0  10     1541.78     1374.99    177.96 o
 -22   0  10      302.10      264.13     14.12 o
 -20   0  10     2620.98     2481.08     41.45 o
 -18   0  10      508.23      649.35     13.79 o
 -16   0  10     3308.85     3534.24     87.14 o
 -14   0  10       49.68       58.40     16.24 o
 -12   0  10       95.26      101.46     15.53 o
 -10   0  10      135.67      143.12     13.92 o
  -8   0  10      708.40      849.47     14.09 o
  -6   0  10     3120.49     3135.01     31.11 o
  -4   0  10     7306.63     6914.90     95.51 o
  -2   0  10     2172.12     2119.50     22.44 o
   0   0  10     4825.65     4343.97     19.00 o
   2   0  10     2865.16     2921.39     43.97 o
   4   0  10     7089.84     7308.59     44.83 o
   6   0  10      334.84      310.14     18.10 o
   8   0  10     1955.64     1874.79     37.22 o
  10   0  10      596.06      630.14     32.98 o
  12   0  10     3492.85     3105.79     79.07 o
  14   0  10     1266.63     1050.36     46.04 o
  16   0  10     1865.51     1762.13     26.42 o
  18   0  10      179.88      230.36     11.76 o
  20   0  10      933.47      942.83     42.01 o
 -25   1  10       91.52       73.42     18.33 o
 -23   1  10      184.62      194.71     20.72 o
 -21   1  10     1805.86     1922.63    112.66 o
 -19   1  10      132.87      134.42      8.95 o
 -17   1  10     1720.69     1879.85     24.67 o
 -15   1  10      429.66      440.97     14.79 o
 -13   1  10     1082.02     1044.87     15.42 o
 -11   1  10      158.54      162.29     12.61 o
  -9   1  10      166.53      123.56     10.97 o
  -7   1  10     7275.70     7514.16     27.91 o
  -5   1  10      468.69      508.68      8.56 o
  -3   1  10     1435.19     1287.74     15.97 o
  -1   1  10    11950.16    11572.99    229.69 o
   1   1  10     3176.60     2865.32     25.64 o
   3   1  10     1066.92      852.17     10.68 o
   5   1  10     1428.08     1362.63     13.79 o
   7   1  10     7282.37     7111.23     86.84 o
   9   1  10       96.82      135.09      6.24 o
  11   1  10       23.81       24.14      4.84 o
  13   1  10      846.83      812.56     13.71 o
  15   1  10      570.39      509.01     10.78 o
  17   1  10       42.54       56.87      7.64 o
  19   1  10     1037.40     1080.35     33.58 o
 -24   2  10       92.10       88.57     11.76 o
 -22   2  10        9.90        8.72     11.01 o
 -20   2  10       65.62       82.09     10.73 o
 -18   2  10        0.67       10.00      9.91 o
 -16   2  10     4860.43     4981.93     29.45 o
 -14   2  10     2266.44     2360.96     22.29 o
 -12   2  10     1274.14     1247.10     18.56 o
 -10   2  10        1.57       -5.45     13.01 o
  -8   2  10      233.00      202.56      9.01 o
  -6   2  10      164.04      214.18      7.70 o
  -4   2  10     1211.21     1174.53     11.66 o
  -2   2  10     9099.71     9103.22    168.72 o
   0   2  10     1076.10     1134.78     19.31 o
   2   2  10     1263.93     1206.04     13.10 o
   4   2  10     1358.50     1284.95     11.13 o
   6   2  10     1752.26     1660.37     22.04 o
   8   2  10       77.44       60.95      5.94 o
  10   2  10       76.38      117.70     19.35 o
  12   2  10       46.12       31.20      6.35 o
  14   2  10      181.16      161.21      9.29 o
  16   2  10       86.64       93.10      6.38 o
  18   2  10      738.74      693.13     11.69 o
 -23   3  10       18.15       16.06     11.66 o
 -21   3  10      365.50      391.91     18.46 o
 -19   3  10      272.55      296.74     14.07 o
 -17   3  10     1289.94     1179.72     15.73 o
 -15   3  10     6098.06     6288.33     30.56 o
 -13   3  10     1759.11     1914.27     20.47 o
 -11   3  10      738.77      744.63     15.73 o
  -9   3  10     2843.59     2773.77     22.39 o
  -7   3  10     1311.68     1418.33     11.97 o
  -5   3  10      100.44       80.42      7.98 o
  -3   3  10       63.47       80.94      7.68 o
  -1   3  10     3904.75     3902.20     62.58 o
   1   3  10     1471.01     1369.28     40.15 o
   3   3  10       15.60       34.39      5.92 o
   5   3  10     1138.15     1101.56     16.46 o
   7   3  10    14350.81    14107.40    210.44 o
   9   3  10     7360.33     7462.07    128.05 o
  11   3  10     1285.42     1294.17     24.80 o
  13   3  10      310.70      295.84      9.53 o
  15   3  10     1265.26     1214.09     47.29 o
  17   3  10      181.61      183.15      7.56 o
 -22   4  10       43.68       34.42     15.58 o
 -20   4  10      381.62      406.18     14.78 o
 -18   4  10      143.87      126.68     15.33 o
 -16   4  10      705.80      790.72     17.25 o
 -14   4  10       96.40      124.46     13.92 o
 -12   4  10    14744.31    15293.55     43.27 o
 -10   4  10      482.32      542.31     15.53 o
  -8   4  10     3164.57     3288.18     42.09 o
  -6   4  10     1556.98     1538.78     14.81 o
  -4   4  10      349.49      324.48      8.37 o
  -2   4  10      200.30      176.74      6.23 o
   0   4  10     4123.77     3942.26     42.97 o
   2   4  10     1464.52     1253.02     32.85 o
   4   4  10     1012.71     1091.19      9.08 o
   6   4  10      812.91      896.63     12.39 o
   8   4  10      111.84      146.80      6.54 o
  10   4  10      625.07      660.38     10.68 o
  12   4  10     1399.02     1436.16     26.04 o
  14   4  10      503.51      552.21      9.80 o
  16   4  10     1123.83     1107.01     11.77 o
 -19   5  10      214.05      197.58     12.41 o
 -17   5  10        2.92       11.20     15.33 o
 -15   5  10        0.01      -16.94     14.22 o
 -13   5  10      595.76      659.20     16.64 o
 -11   5  10     2704.88     2811.59     22.19 o
  -9   5  10      666.31      742.68     10.89 o
  -7   5  10       23.16       35.21      8.51 o
  -5   5  10     1741.07     1742.67     73.42 o
  -3   5  10        5.46        8.71      6.63 o
  -1   5  10     1044.39      986.39      8.53 o
   1   5  10     1337.80     1213.27     20.93 o
   3   5  10      636.80      602.81     14.64 o
   5   5  10      720.45      675.63      8.67 o
   7   5  10      355.79      338.78      8.02 o
   9   5  10       12.24       12.57      7.27 o
  11   5  10      255.18      277.24     10.15 o
  13   5  10      939.11     1025.95     11.88 o
 -16   6  10      129.38      136.06     12.30 o
 -14   6  10       27.73       35.70     15.83 o
 -12   6  10       20.98        4.24     15.63 o
 -10   6  10       22.35       33.92     10.97 o
  -8   6  10      112.38       97.69      8.20 o
  -6   6  10      291.26      308.65     14.98 o
  -4   6  10      506.13      450.12     24.25 o
  -2   6  10       21.26       29.18      6.42 o
   0   6  10      278.98      281.65     10.14 o
   2   6  10      148.92      120.53      6.91 o
   4   6  10     1250.10     1247.22     24.93 o
   6   6  10       32.36       42.08      8.93 o
   8   6  10      398.15      374.61     12.88 o
  10   6  10       24.96       21.72      9.35 o
 -11   7  10       14.25       32.29     11.70 o
  -9   7  10        1.47        2.16      8.65 o
  -7   7  10     1075.22     1047.12     47.90 o
  -5   7  10      199.01      171.21     10.52 o
  -3   7  10     1736.90     1700.87     81.51 o
  -1   7  10     1499.71     1336.90     51.91 o
   1   7  10      491.77      507.81     18.68 o
   3   7  10      723.44      848.09     17.95 o
   5   7  10      417.06      430.17      9.56 o
 -25   1  11        7.61        5.08     10.01 o
 -23   1  11     1004.45      832.14    123.68 o
 -21   1  11     1949.79     1837.07    187.70 o
 -19   1  11      782.04      961.92     26.10 o
 -17   1  11     1236.27     1386.56     13.36 o
 -15   1  11      141.46      171.31     12.36 o
 -13   1  11        6.29       16.17     10.53 o
 -11   1  11     1368.69     1378.78     24.00 o
  -9   1  11      174.85      245.24      8.25 o
  -7   1  11     5679.85     5817.77     25.73 o
  -5   1  11      519.38      563.54      9.75 o
  -3   1  11      221.17      198.50      7.29 o
  -1   1  11     1406.77     1258.13     27.22 o
   1   1  11     2072.93     1863.45     24.09 o
   3   1  11      108.29      106.24      5.26 o
   5   1  11    11047.26    10562.46     93.74 o
   7   1  11     5666.54     5234.55     63.94 o
   9   1  11     3542.94     3374.34     24.84 o
  11   1  11     3837.53     3570.16     55.46 o
  13   1  11        1.28        9.43      6.83 o
  15   1  11      473.50      455.68      8.27 o
  17   1  11     1267.64     1268.04     27.53 o
  19   1  11      717.43      782.84     14.25 o
 -24   2  11       38.18       41.75     11.94 o
 -22   2  11        3.17        7.65     11.09 o
 -20   2  11       71.21       91.78     10.80 o
 -18   2  11     5730.11     5936.14     33.28 o
 -16   2  11     8853.05     9228.92     39.03 o
 -14   2  11       12.96       27.94     13.41 o
 -12   2  11     6624.74     6981.52     33.69 o
 -10   2  11     3596.70     3720.51     26.02 o
  -8   2  11     2503.96     2650.05     23.83 o
  -6   2  11     1520.55     1791.77     20.29 o
  -4   2  11    15399.95    15432.55    176.06 o
  -2   2  11       74.20       65.94      6.15 o
   0   2  11     1541.78     1558.05     14.25 o
   2   2  11      743.01      742.29     19.77 o
   4   2  11     6656.68     6323.01     98.04 o
   6   2  11     3656.65     3661.93     57.09 o
   8   2  11       21.08       37.76      6.32 o
  10   2  11     2558.92     2386.31     59.07 o
  12   2  11     3482.37     3279.26     47.17 o
  14   2  11       19.49       16.07      5.51 o
  16   2  11     1096.48     1025.48     20.73 o
  18   2  11        5.07       18.17      8.28 o
 -23   3  11      312.06      347.60     33.28 o
 -21   3  11        0.30        8.66     12.81 o
 -19   3  11       95.32       96.22     15.03 o
 -17   3  11       35.82       44.18     14.42 o
 -15   3  11      124.72      118.61     13.92 o
 -13   3  11        4.55        5.95     13.51 o
 -11   3  11      477.59      552.09     12.00 o
  -9   3  11      666.61      660.21     15.63 o
  -7   3  11      636.40      647.90     11.39 o
  -5   3  11      213.69      179.53      8.45 o
  -3   3  11      111.24      123.98      6.88 o
  -1   3  11        2.52       17.02      6.59 o
   1   3  11     1687.56     1748.01     25.18 o
   3   3  11     1665.16     1598.49     32.61 o
   5   3  11       25.39       40.10      5.53 o
   7   3  11       14.58       14.22      6.15 o
   9   3  11       15.08       13.76      5.60 o
  11   3  11      137.83      146.82      6.27 o
  13   3  11      228.25      240.99      7.24 o
  15   3  11      395.01      421.16      7.80 o
  17   3  11       16.98       14.43     11.10 o
 -22   4  11      157.53      150.67     12.62 o
 -20   4  11      266.40      304.69     17.25 o
 -18   4  11     1374.83     1422.99     20.57 o
 -16   4  11     1264.67     1347.65     19.26 o
 -14   4  11       75.79      113.46     13.82 o
 -12   4  11     3357.25     3641.54     24.31 o
 -10   4  11     2433.49     2452.64     21.18 o
  -8   4  11     1082.98     1157.75     41.03 o
  -6   4  11     1164.80     1158.17      9.31 o
  -4   4  11     1534.45     1432.28     14.19 o
  -2   4  11       27.21       44.15      7.81 o
   0   4  11       57.53       27.16      7.66 o
   2   4  11      983.44      973.46     14.05 o
   4   4  11     1140.47     1070.73     21.66 o
   6   4  11     1948.72     1846.55     39.76 o
   8   4  11        8.87        3.63      7.08 o
  10   4  11      485.42      492.91      9.35 o
  12   4  11        6.94       -1.08      6.81 o
  14   4  11       16.09       38.90      9.26 o
 -19   5  11      323.71      348.56     18.26 o
 -17   5  11       71.39       60.11     10.99 o
 -15   5  11      636.78      680.89     17.55 o
 -13   5  11      263.30      283.51     15.23 o
 -11   5  11      249.59      269.99     15.03 o
  -9   5  11       59.72       55.18     11.21 o
  -7   5  11     2517.48     2589.61     77.19 o
  -5   5  11       37.70       55.61      8.35 o
  -3   5  11      220.60      253.59      7.40 o
  -1   5  11      164.41      163.19      8.48 o
   1   5  11     5225.48     5966.78     65.54 o
   3   5  11     1679.90     1774.23     29.99 o
   5   5  11     1475.26     1514.87     11.11 o
   7   5  11      739.09      767.05     21.71 o
   9   5  11     1470.37     1432.71     19.00 o
  11   5  11     1097.82     1153.15     21.48 o
  13   5  11     1677.57     1656.34     44.87 o
 -16   6  11      677.32      614.02     15.33 o
 -14   6  11        6.49        4.84     16.04 o
 -12   6  11      159.26      186.69     15.73 o
 -10   6  11        5.91        8.65     11.82 o
  -8   6  11      918.76      868.55     20.69 o
  -6   6  11        0.77        6.69      9.68 o
  -4   6  11     1329.14     1318.95     34.93 o
  -2   6  11        5.99        5.35      8.36 o
   0   6  11       17.71       21.46      8.48 o
   2   6  11      290.57      255.48      8.17 o
   4   6  11      674.45      741.14     22.83 o
   6   6  11      116.28      146.98      8.10 o
   8   6  11      538.04      594.70     29.25 o
  10   6  11      101.28       91.67      8.49 o
  -9   7  11      225.92      211.41     11.73 o
  -7   7  11       55.97       62.51      8.98 o
  -5   7  11      525.02      532.04     30.71 o
  -3   7  11       95.32       85.06     10.15 o
  -1   7  11       35.03       50.00      8.11 o
   1   7  11       59.98       88.64      8.33 o
   3   7  11       11.89       22.11      9.74 o
 -24   0  12      789.17      517.65     15.55 o
 -22   0  12      448.99      436.76     34.85 o
 -20   0  12      517.77      540.94     20.47 o
 -18   0  12      554.76      607.90     17.45 o
 -16   0  12      384.18      440.80     15.08 o
 -14   0  12     1237.24     1344.63     24.41 o
 -12   0  12     6170.22     6285.10     42.06 o
 -10   0  12     4793.69     4782.03     36.71 o
  -8   0  12     2595.61     2656.56     47.00 o
  -6   0  12      107.08      140.07      9.96 o
  -4   0  12        1.85        1.84      9.12 o
  -2   0  12     7150.28     7147.31     29.70 o
   0   0  12      969.24      929.87     25.11 o
   2   0  12      470.59      444.15      8.48 o
   4   0  12       87.67       84.36      8.15 o
   6   0  12     6981.69     6594.05    217.09 o
   8   0  12     1742.86     1768.68     22.79 o
  10   0  12     1367.07     1609.67     63.89 o
  12   0  12     1445.72     1455.59     41.86 o
  14   0  12        5.42       22.06      7.42 o
  16   0  12     1574.08     1493.02     58.45 o
  18   0  12     2597.31     2544.75    204.89 o
 -25   1  12      135.87       73.96     14.61 o
 -23   1  12      630.08      637.18     46.14 o
 -21   1  12      132.93      131.49     15.13 o
 -19   1  12      303.07      273.87     19.36 o
 -17   1  12       25.63       43.67     13.62 o
 -15   1  12      482.73      546.54     18.96 o
 -13   1  12      514.12      508.95     13.18 o
 -11   1  12     1536.35     1544.08     22.09 o
  -9   1  12     1361.49     1512.65     11.55 o
  -7   1  12     1943.45     1893.62     13.11 o
  -5   1  12     2312.46     2425.43     18.00 o
  -3   1  12      143.78      181.40      7.32 o
  -1   1  12       25.10       27.38      6.65 o
   1   1  12       37.99       37.80      6.73 o
   3   1  12      601.27      602.46      7.04 o
   5   1  12      112.75      114.96      7.09 o
   7   1  12      426.80      405.75     15.26 o
   9   1  12     1386.78     1273.60     13.98 o
  11   1  12      440.29      366.84      6.43 o
  13   1  12     1882.55     1837.96     24.52 o
  15   1  12       22.57       30.94      6.89 o
  17   1  12       22.53       29.48      7.51 o
 -24   2  12       82.87       66.85     12.04 o
 -22   2  12      282.97      288.90     25.37 o
 -20   2  12      860.72      895.12     55.12 o
 -18   2  12        4.25       -6.05     14.12 o
 -16   2  12        8.22       12.71     14.12 o
 -14   2  12      940.14      955.52     17.75 o
 -12   2  12      260.63      253.25     14.62 o
 -10   2  12      309.09      323.85     14.62 o
  -8   2  12      767.52      927.07     10.14 o
  -6   2  12      216.80      236.99      8.63 o
  -4   2  12      614.64      619.38     17.41 o
  -2   2  12     2054.99     1971.01     41.55 o
   0   2  12        6.63       35.45      6.54 o
   2   2  12      555.78      531.32     11.57 o
   4   2  12     5202.13     5092.03     49.66 o
   6   2  12     2178.46     2191.09     36.70 o
   8   2  12     1154.65     1010.19     21.97 o
  10   2  12      402.91      331.54      9.03 o
  12   2  12        6.63       17.67      7.38 o
  14   2  12       89.23       77.23      7.73 o
  16   2  12        0.66        6.06      8.06 o
 -23   3  12      707.56      786.67     17.35 o
 -21   3  12       63.86       69.49     11.51 o
 -19   3  12       80.28       90.17     15.23 o
 -17   3  12     3311.76     3347.85     25.21 o
 -15   3  12     1559.88     1554.81     19.77 o
 -13   3  12       67.18       65.76     13.72 o
 -11   3  12     1281.48     1365.70     18.56 o
  -9   3  12      840.04      863.54     16.44 o
  -7   3  12     1634.91     1561.56     37.59 o
  -5   3  12      498.74      517.45      7.67 o
  -3   3  12     4525.90     4606.54     21.54 o
  -1   3  12        4.21       10.39      5.94 o
   1   3  12     1657.61     1548.68     30.68 o
   3   3  12       93.63      113.29      6.94 o
   5   3  12      385.75      356.93      7.40 o
   7   3  12      615.15      649.28     10.59 o
   9   3  12       32.31       44.68      5.86 o
  11   3  12      279.46      268.83      7.69 o
  13   3  12     1743.32     1705.44     46.26 o
  15   3  12     1922.25     2058.67     49.41 o
 -20   4  12     1766.33     1712.05     22.39 o
 -18   4  12      946.39      923.75     19.16 o
 -16   4  12       24.79       25.32     15.03 o
 -14   4  12      354.82      378.62     15.53 o
 -12   4  12     1710.31     1977.00     20.47 o
 -10   4  12      702.63      675.14     12.91 o
  -8   4  12       92.33      101.42     10.44 o
  -6   4  12     1629.79     1651.22     11.84 o
  -4   4  12      481.25      567.12     26.89 o
  -2   4  12     1054.56     1127.55     15.17 o
   0   4  12     2850.74     2923.71     45.84 o
   2   4  12     1601.00     1476.62     34.95 o
   4   4  12      384.58      478.19     10.32 o
   6   4  12      102.15      101.11      7.26 o
   8   4  12     2715.56     2769.10     56.31 o
  10   4  12      280.46      272.12      7.13 o
  12   4  12      142.89      143.51      7.99 o
  14   4  12       14.22       15.25      8.37 o
 -19   5  12       94.58       98.94     17.15 o
 -17   5  12      104.73      102.87     15.94 o
 -15   5  12      261.98      302.07     16.34 o
 -13   5  12      605.36      609.68     17.35 o
 -11   5  12      293.50      311.95     15.94 o
  -9   5  12      479.47      462.15     15.91 o
  -7   5  12       65.11       84.54      9.73 o
  -5   5  12      125.93      141.54      8.89 o
  -3   5  12       44.99       35.49      6.46 o
  -1   5  12     1239.39     1269.00     10.77 o
   1   5  12    10209.38    10066.30    308.12 o
   3   5  12        7.54       12.57      6.39 o
   5   5  12      371.36      338.93     10.73 o
   7   5  12       84.56       67.96      7.95 o
   9   5  12        0.26        9.52      9.03 o
  11   5  12       83.47       97.77      9.59 o
 -14   6  12      435.44      410.29     18.05 o
 -12   6  12     1363.88     1362.58     20.47 o
 -10   6  12      953.86      997.68     18.76 o
  -8   6  12      495.50      499.91     26.11 o
  -6   6  12        0.49       -3.04      9.28 o
  -4   6  12      115.13       99.04     11.65 o
  -2   6  12     1344.60     1375.70     24.37 o
   0   6  12        4.40       20.47      8.79 o
   2   6  12      559.86      548.60      8.97 o
   4   6  12      109.04      141.64      8.17 o
   6   6  12      462.90      492.20     30.61 o
   8   6  12        0.97        1.36      8.36 o
  -7   7  12      197.46      171.14     11.48 o
  -5   7  12        0.08        0.49      8.39 o
  -3   7  12      248.05      278.99     16.98 o
  -1   7  12       44.23       53.31      9.35 o
   1   7  12      864.43      844.35     19.97 o
 -23   1  13      427.47      364.44     61.32 o
 -21   1  13       49.01       67.11     12.19 o
 -19   1  13       25.90       43.06     10.59 o
 -17   1  13      108.95      117.90     17.75 o
 -15   1  13      910.75      928.59     18.76 o
 -13   1  13       23.88       24.21     11.83 o
 -11   1  13      836.74      908.20     22.34 o
  -9   1  13      936.23      900.97     12.02 o
  -7   1  13     4480.13     4564.06     47.36 o
  -5   1  13     1468.70     1368.06     49.01 o
  -3   1  13     1927.38     1950.82     26.60 o
  -1   1  13     2095.50     2109.25     34.72 o
   1   1  13       53.92       65.34      6.85 o
   3   1  13      945.27      885.93     23.86 o
   5   1  13     5563.57     5454.17    118.53 o
   7   1  13      161.49      162.04      7.17 o
   9   1  13      488.86      398.30      8.97 o
  11   1  13      441.10      410.26      7.91 o
  13   1  13     1824.91     1864.84     18.47 o
  15   1  13      218.03      208.50      8.15 o
  17   1  13      133.96      134.25      8.12 o
 -22   2  13      417.17      442.72     14.42 o
 -20   2  13      429.82      428.72     12.40 o
 -18   2  13      398.83      414.72     16.34 o
 -16   2  13       29.87       27.84     14.62 o
 -14   2  13      653.13      695.11     16.74 o
 -12   2  13      133.93      144.83     14.02 o
 -10   2  13     1615.40     1553.60     19.06 o
  -8   2  13        2.59        4.78      6.42 o
  -6   2  13     2503.01     2535.30     26.95 o
  -4   2  13      436.92      444.13      8.02 o
  -2   2  13      319.10      267.24      7.71 o
   0   2  13        6.72        9.39      8.45 o
   2   2  13     4009.64     3959.57     21.06 o
   4   2  13     3163.28     3056.69     32.30 o
   6   2  13     2299.54     2270.20     53.73 o
   8   2  13       94.47       87.66      5.94 o
  10   2  13     2267.66     2145.58     32.80 o
  12   2  13      155.75      127.79      7.64 o
  14   2  13     2301.16     2482.70     62.01 o
  16   2  13       29.64       32.75      8.25 o
 -21   3  13      493.09      394.22     23.30 o
 -19   3  13      230.22      212.00     16.44 o
 -17   3  13     1482.78     1668.98     20.88 o
 -15   3  13      174.63      203.73     15.03 o
 -13   3  13      415.97      475.54     15.33 o
 -11   3  13     1060.20     1106.80     17.85 o
  -9   3  13       89.27      107.92     10.49 o
  -7   3  13      229.28      248.11      8.71 o
  -5   3  13      479.98      441.57      7.89 o
  -3   3  13     1281.64     1217.21     18.63 o
  -1   3  13      117.89      145.68      7.09 o
   1   3  13      204.32      214.09      6.52 o
   3   3  13        8.31       28.01      5.64 o
   5   3  13      819.38      872.74     18.16 o
   7   3  13       58.10       72.80      5.95 o
   9   3  13      282.32      313.34      7.83 o
  11   3  13      123.72      128.34      6.00 o
  13   3  13       53.72       52.20      7.98 o
  15   3  13      104.63      122.36      7.78 o
 -20   4  13      154.84      128.09     12.71 o
 -18   4  13      488.37      439.64     17.55 o
 -16   4  13     1141.44     1164.49     19.77 o
 -14   4  13      726.13      758.34     14.02 o
 -12   4  13      220.09      219.46     14.93 o
 -10   4  13        0.56       -3.53     13.51 o
  -8   4  13      149.97      183.42     10.76 o
  -6   4  13      236.84      222.51      7.59 o
  -4   4  13      727.96      643.75      9.82 o
  -2   4  13       99.61       80.84      6.95 o
   0   4  13       13.80       30.58      6.85 o
   2   4  13     1162.57     1273.58     18.70 o
   4   4  13     1451.37     1504.79     10.98 o
   6   4  13       40.68       41.80      8.12 o
   8   4  13       85.74       99.36      7.94 o
  10   4  13       35.11       44.69     11.86 o
  12   4  13       97.46      132.67      8.43 o
 -17   5  13      489.28      517.90     18.26 o
 -15   5  13      326.46      329.90     12.61 o
 -13   5  13      155.93      179.42     16.14 o
 -11   5  13        2.10      -10.39     14.22 o
  -9   5  13      464.01      461.41     11.31 o
  -7   5  13      329.24      364.38     19.28 o
  -5   5  13     2475.34     2647.70     46.97 o
  -3   5  13     2951.86     2883.38     13.16 o
  -1   5  13      787.02      742.58     17.24 o
   1   5  13        0.67       10.41      7.03 o
   3   5  13       42.74       34.23      8.63 o
   5   5  13     1257.64     1215.22     31.97 o
   7   5  13      864.49      966.51     10.66 o
   9   5  13      241.78      238.56     14.89 o
 -14   6  13        5.98        7.06     16.54 o
 -12   6  13        8.50        5.75     15.73 o
 -10   6  13      275.92      231.16     16.64 o
  -8   6  13      330.31      352.94     17.53 o
  -6   6  13      305.10      322.26     21.99 o
  -4   6  13      579.84      507.04     20.03 o
  -2   6  13       60.00       91.50      9.88 o
   0   6  13        0.12       10.69      6.97 o
   2   6  13      763.80      822.62     12.77 o
   4   6  13       64.55       49.30      8.32 o
   6   6  13      278.98      317.34     11.16 o
 -24   0  14      586.74        8.34     16.71 o
 -22   0  14     1992.01     1261.62     22.29 o
 -20   0  14        1.16        4.59     15.04 o
 -18   0  14      299.50      347.25     16.00 o
 -16   0  14      836.13      828.64     22.59 o
 -14   0  14      585.37      700.55     21.28 o
 -12   0  14     5961.14     6383.54     41.55 o
 -10   0  14      138.47      120.09      9.87 o
  -8   0  14     1637.36     1597.52     15.11 o
  -6   0  14     5432.14     5218.72     23.40 o
  -4   0  14     4550.69     4405.16     65.00 o
  -2   0  14       66.23       62.77      7.94 o
   0   0  14     7542.77     7519.27     48.36 o
   2   0  14    11167.34    11126.47    258.80 o
   4   0  14     2907.26     2767.30     37.47 o
   6   0  14     3737.97     3641.32     79.12 o
   8   0  14      962.25     1029.73     37.06 o
  10   0  14     3994.26     3775.03     32.53 o
  12   0  14     2686.02     2626.63    143.87 o
  14   0  14     1410.57     1456.24     13.73 o
  16   0  14       36.66       66.34      9.74 o
 -23   1  14      256.71      176.97     17.65 o
 -21   1  14      240.45      255.42     33.48 o
 -19   1  14       72.67       77.17     11.90 o
 -17   1  14       35.44       57.29     17.55 o
 -15   1  14       22.83       14.02     14.12 o
 -13   1  14      326.05      334.26     13.00 o
 -11   1  14      722.62      811.06     14.19 o
  -9   1  14     1625.83     1621.46     24.21 o
  -7   1  14       13.57       21.69      6.66 o
  -5   1  14      756.98      723.02     10.94 o
  -3   1  14     1629.72     1623.40     33.70 o
  -1   1  14     4464.99     4429.05     71.43 o
   1   1  14     6670.12     6587.19     87.01 o
   3   1  14       27.24       26.59      6.92 o
   5   1  14        6.97       12.93      5.69 o
   7   1  14      336.82      328.78      6.84 o
   9   1  14      289.64      240.94      6.47 o
  11   1  14       35.21       46.64      8.44 o
  13   1  14      125.04      166.60      7.20 o
  15   1  14      116.58      132.72      7.46 o
 -22   2  14       40.75       27.31     12.67 o
 -20   2  14     1083.44      999.29     20.27 o
 -18   2  14      476.65      448.31     16.74 o
 -16   2  14        4.72        6.66     17.65 o
 -14   2  14      139.89      144.73     15.23 o
 -12   2  14        0.01       15.83     13.51 o
 -10   2  14       97.92      109.49      8.99 o
  -8   2  14     1347.70     1379.63     22.65 o
  -6   2  14      118.98      129.52      7.73 o
  -4   2  14       67.47       88.47      6.81 o
  -2   2  14        0.17        6.19      6.61 o
   0   2  14      338.85      347.78      7.42 o
   2   2  14     1460.38     1384.40     25.68 o
   4   2  14     3780.30     3881.59     31.20 o
   6   2  14       76.42       71.54      6.35 o
   8   2  14       26.00       33.26      6.48 o
  10   2  14       79.52       94.45      7.95 o
  12   2  14       81.34       80.63      7.03 o
  14   2  14       66.55      104.20      6.90 o
 -21   3  14     5689.33     5144.31     33.99 o
 -19   3  14      558.65      634.19     18.66 o
 -17   3  14     7617.81     7828.72     36.31 o
 -15   3  14     1569.00     1714.67     20.68 o
 -13   3  14     1738.08     1798.68     18.05 o
 -11   3  14      556.39      644.17     16.44 o
  -9   3  14     5920.22     5955.37     79.46 o
  -7   3  14      956.98      957.60     10.43 o
  -5   3  14      970.90      936.60      9.34 o
  -3   3  14        1.03        6.57      7.20 o
  -1   3  14     3456.63     3451.21     46.95 o
   1   3  14      955.77      912.32      8.95 o
   3   3  14      102.49      133.24      6.13 o
   5   3  14        3.68       12.57      5.37 o
   7   3  14     2996.72     2891.79     63.27 o
   9   3  14        7.97       15.60      6.05 o
  11   3  14     2261.42     2218.63     63.66 o
  13   3  14     1474.85     1525.22     47.06 o
 -20   4  14      444.17      492.69     18.96 o
 -18   4  14     1081.77     1227.13     20.57 o
 -16   4  14      961.21      843.47     15.43 o
 -14   4  14     1134.73     1081.99     18.66 o
 -12   4  14      370.20      394.75     15.73 o
 -10   4  14      196.29      207.56     15.03 o
  -8   4  14        2.66       14.82      8.66 o
  -6   4  14     1410.72     1367.76     12.04 o
  -4   4  14      175.04      113.62      7.52 o
  -2   4  14      172.38      190.85     10.12 o
   0   4  14     1042.14     1060.39     24.79 o
   2   4  14     2843.91     2902.87     36.80 o
   4   4  14     1759.10     1762.78     33.66 o
   6   4  14      491.09      488.95      7.75 o
   8   4  14      763.33      803.10     18.20 o
  10   4  14     3862.54     3958.28     47.89 o
  12   4  14        2.83       11.74      9.68 o
 -17   5  14        1.80        7.26     11.70 o
 -15   5  14      322.42      242.96     16.84 o
 -13   5  14     1105.13     1117.39     19.26 o
 -11   5  14      119.02      105.29     15.63 o
  -9   5  14       23.50        5.14     10.59 o
  -7   5  14      118.63      140.84     10.85 o
  -5   5  14      207.31      228.03      9.49 o
  -3   5  14      861.63      826.84     10.51 o
  -1   5  14        7.15       21.57      8.94 o
   1   5  14      240.85      303.54      8.27 o
   3   5  14       27.74       14.52      7.51 o
   5   5  14      289.77      303.43      9.33 o
   7   5  14      700.40      755.78     30.08 o
   9   5  14      703.92      776.78     21.50 o
 -12   6  14      893.02      861.02     20.17 o
 -10   6  14      373.56      365.81     17.55 o
  -8   6  14      329.21      305.81     12.54 o
  -6   6  14      203.73      172.51      9.31 o
  -4   6  14     3105.48     3342.50     52.25 o
  -2   6  14      582.80      622.35     10.43 o
   0   6  14      386.04      450.41     13.74 o
   2   6  14      940.06      897.63     14.00 o
   4   6  14      364.08      394.45     10.35 o
 -23   1  15      171.95      122.68     15.19 o
 -21   1  15      155.57      173.58     14.48 o
 -19   1  15      145.76      141.30     15.94 o
 -17   1  15      815.94      844.78     21.89 o
 -15   1  15     2064.54     2258.94     35.15 o
 -13   1  15     2137.40     2456.53     22.10 o
 -11   1  15       22.80       32.52     10.90 o
  -9   1  15     2030.95     2035.62     22.70 o
  -7   1  15     2466.01     2490.64     43.16 o
  -5   1  15      142.69      132.01      7.10 o
  -3   1  15      149.57      153.57      7.09 o
  -1   1  15    14362.59    14440.30    130.45 o
   1   1  15     1319.86     1381.77     19.46 o
   3   1  15      579.81      599.88      8.78 o
   5   1  15       72.43       55.04      8.36 o
   7   1  15      876.50      847.69     17.75 o
   9   1  15       20.48       27.11      7.49 o
  11   1  15      915.10      935.20      8.59 o
  13   1  15        6.72       16.12      7.20 o
 -22   2  15     3099.64     2874.25    136.91 o
 -20   2  15      125.33      146.24     16.84 o
 -18   2  15      199.66      190.82     16.24 o
 -16   2  15     1554.03     1582.24     21.79 o
 -14   2  15      286.60      302.67     15.73 o
 -12   2  15      868.01      876.04     17.65 o
 -10   2  15      494.58      452.59     13.31 o
  -8   2  15       42.49       48.27      6.81 o
  -6   2  15      568.20      567.61      7.82 o
  -4   2  15      826.39      785.98     11.82 o
  -2   2  15      362.69      364.04      7.73 o
   0   2  15      140.90      137.43      6.34 o
   2   2  15        0.42        1.78      6.33 o
   4   2  15     3320.16     3260.16     21.09 o
   6   2  15     3956.56     3732.01     46.51 o
   8   2  15     1818.03     1845.57     20.18 o
  10   2  15       44.56       59.75      8.60 o
  12   2  15      461.30      415.26      9.43 o
 -21   3  15       12.33        8.37     16.84 o
 -19   3  15      254.02      250.83     17.25 o
 -17   3  15      852.63      889.05     15.73 o
 -15   3  15      681.77      728.99     17.85 o
 -13   3  15        3.45        6.15     14.42 o
 -11   3  15      189.47      208.98     14.93 o
  -9   3  15      742.68      798.93     20.91 o
  -7   3  15       46.05       59.82      8.55 o
  -5   3  15     1532.46     1712.93     21.33 o
  -3   3  15      426.46      444.79      7.48 o
  -1   3  15       91.09       74.75      7.16 o
   1   3  15      144.09      136.63      6.77 o
   3   3  15      171.29      204.13      7.58 o
   5   3  15      202.39      196.86      7.99 o
   7   3  15      167.71      175.41      6.02 o
   9   3  15        0.56       10.17      7.55 o
  11   3  15      373.91      354.80     14.17 o
 -18   4  15      618.13      574.68     19.26 o
 -16   4  15      208.83      227.03     16.54 o
 -14   4  15      312.48      367.22     16.54 o
 -12   4  15        5.10       16.24     15.03 o
 -10   4  15        0.92        3.83     14.73 o
  -8   4  15       68.34       86.09      9.32 o
  -6   4  15      488.10      446.09      9.80 o
  -4   4  15      350.67      327.65      8.79 o
  -2   4  15        6.85       14.58      8.40 o
   0   4  15       20.06       23.64      7.32 o
   2   4  15      184.25      161.26      7.57 o
   4   4  15      572.24      596.91     11.35 o
   6   4  15      234.21      228.82      9.09 o
   8   4  15     1613.13     1692.06     58.58 o
  10   4  15       30.67       40.01      9.53 o
 -15   5  15      480.94      510.84     18.66 o
 -13   5  15     1186.15     1220.87     20.17 o
 -11   5  15       51.54       54.06     11.09 o
  -9   5  15     1208.23     1239.53     19.87 o
  -7   5  15      888.81      896.34     46.94 o
  -5   5  15     1094.92     1188.09     29.59 o
  -3   5  15     1069.43     1181.71     50.82 o
  -1   5  15     2054.92     2205.28     21.07 o
   1   5  15       14.59       29.88      7.41 o
   3   5  15     1222.46     1210.91     19.69 o
   5   5  15        0.89       10.93      9.27 o
   7   5  15     1056.61      996.96     31.74 o
  -8   6  15        3.79       17.20     12.34 o
  -6   6  15       56.77       57.01     10.28 o
  -4   6  15     3723.03     3518.15     18.34 o
  -2   6  15      232.53      241.20      8.11 o
   0   6  15      136.06      123.35      9.79 o
 -22   0  16        1.36       -0.54     16.96 o
 -20   0  16      902.15      592.18     19.54 o
 -18   0  16      134.25      141.37     14.23 o
 -16   0  16       15.80        2.32     18.26 o
 -14   0  16      214.81      256.58     19.57 o
 -12   0  16     6168.34     6486.41     41.75 o
 -10   0  16      437.48      436.20     12.39 o
  -8   0  16     1467.39     1435.02     16.69 o
  -6   0  16      122.56      126.43     11.50 o
  -4   0  16        5.20        9.44      9.44 o
  -2   0  16      127.11      119.48     10.23 o
   0   0  16     8275.94     8543.32     32.58 o
   2   0  16     2592.40     2536.04    108.62 o
   4   0  16     1171.51     1144.22     26.93 o
   6   0  16        1.46       16.06     10.20 o
   8   0  16     3857.20     3961.62     80.89 o
  10   0  16       11.30       18.41     11.22 o
  12   0  16     1301.80     1339.20     27.69 o
 -21   1  16       41.05       19.82     12.83 o
 -19   1  16      803.70      782.04     20.17 o
 -17   1  16     1280.13     1296.52     22.09 o
 -15   1  16      351.23      303.74     26.47 o
 -13   1  16      281.74      284.10     13.08 o
 -11   1  16       32.17       33.25      7.80 o
  -9   1  16        0.30        2.39      6.92 o
  -7   1  16      148.32      141.25      7.18 o
  -5   1  16      354.54      354.28      7.71 o
  -3   1  16       89.98       82.43      7.06 o
  -1   1  16     3133.85     3284.59     21.52 o
   1   1  16      670.56      682.89      8.23 o
   3   1  16      167.72      172.84      6.69 o
   5   1  16      358.69      380.19     14.62 o
   7   1  16      532.56      525.44      7.83 o
   9   1  16      206.24      247.56      8.05 o
  11   1  16      155.03      108.72      7.39 o
  13   1  16      576.61      588.04     14.86 o
 -20   2  16      216.47      196.37     17.55 o
 -18   2  16        0.05        2.82     15.43 o
 -16   2  16      298.84      314.17     16.64 o
 -14   2  16        2.09       21.99     17.75 o
 -12   2  16        1.85       16.24     14.02 o
 -10   2  16     1199.03     1188.64     33.16 o
  -8   2  16      719.94      730.35     10.93 o
  -6   2  16       34.96       45.31      7.70 o
  -4   2  16       87.53       97.20      7.12 o
  -2   2  16      139.35      144.97      6.00 o
   0   2  16      157.04      172.50      6.42 o
   2   2  16      280.83      307.96      8.84 o
   4   2  16     1846.11     1804.04     22.61 o
   6   2  16       46.88       58.96      6.85 o
   8   2  16       16.20       10.59      6.23 o
  10   2  16      582.07      551.17      8.77 o
  12   2  16      206.77      253.93      8.42 o
 -19   3  16       42.07       65.76     16.94 o
 -17   3  16      966.16      985.07     20.27 o
 -15   3  16      316.59      338.58     16.84 o
 -13   3  16      713.74      732.73     17.85 o
 -11   3  16      593.59      675.14     17.45 o
  -9   3  16      128.32      127.21     14.08 o
  -7   3  16      426.63      427.15      8.54 o
  -5   3  16      986.65      949.27     16.29 o
  -3   3  16      163.58      193.46      7.76 o
  -1   3  16      287.17      302.37      7.86 o
   1   3  16      778.56      807.07     18.98 o
   3   3  16     1833.59     1841.49     56.98 o
   5   3  16      487.48      487.58      7.70 o
   7   3  16      480.46      403.31     15.27 o
   9   3  16     1047.16     1212.13     23.27 o
  11   3  16      642.71      646.61     16.54 o
 -16   4  16       48.76       47.40     16.34 o
 -14   4  16      143.05      106.50     11.60 o
 -12   4  16      160.02      147.76     11.90 o
 -10   4  16      257.54      280.28     16.24 o
  -8   4  16     1679.68     1660.84     19.79 o
  -6   4  16      250.25      221.08     11.13 o
  -4   4  16      635.50      670.00      9.26 o
  -2   4  16      472.88      419.37      9.29 o
   0   4  16      613.32      616.46     11.27 o
   2   4  16       44.55       48.49      7.59 o
   4   4  16      111.82      113.87      7.93 o
   6   4  16      112.08      132.83      9.43 o
   8   4  16        6.39        4.17      9.26 o
 -13   5  16      155.08      204.94     17.65 o
 -11   5  16      338.83      320.52     17.35 o
  -9   5  16      206.53      178.72     16.54 o
  -7   5  16      393.58      435.71     10.64 o
  -5   5  16     2425.96     2368.19     29.94 o
  -3   5  16      366.90      359.39     10.39 o
  -1   5  16     1428.09     1357.19     28.09 o
   1   5  16        7.15       11.56      8.09 o
   3   5  16      443.70      463.62     18.44 o
   5   5  16       58.90       96.48      9.81 o
 -21   1  17       45.59       38.51     14.54 o
 -19   1  17       10.90        7.16     19.36 o
 -17   1  17      400.11      375.39     20.98 o
 -15   1  17      618.97      619.62     97.88 o
 -13   1  17       35.23       49.27     11.85 o
 -11   1  17      465.89      462.77      9.13 o
  -9   1  17       16.11       25.12      7.37 o
  -7   1  17      479.92      490.39      9.84 o
  -5   1  17      371.19      390.43      7.93 o
  -3   1  17     3648.84     3667.83     12.95 o
  -1   1  17     1302.30     1354.81     15.46 o
   1   1  17        1.10       17.11      6.48 o
   3   1  17       96.80      117.74      6.67 o
   5   1  17     2924.53     2740.69     33.96 o
   7   1  17      193.00      197.91      8.02 o
   9   1  17      391.89      434.31      8.67 o
  11   1  17       59.80       49.27      7.54 o
 -20   2  17        1.78        9.28     17.15 o
 -18   2  17      146.65      175.69     17.25 o
 -16   2  17      408.79      375.09     17.15 o
 -14   2  17      624.37      698.64     18.15 o
 -12   2  17      770.24      821.58     18.26 o
 -10   2  17      954.72      986.22     24.05 o
  -8   2  17      470.07      473.83      8.72 o
  -6   2  17     2145.03     2343.36     38.71 o
  -4   2  17     1113.93     1126.50     23.06 o
  -2   2  17      997.29     1057.86     12.34 o
   0   2  17     3087.90     3107.85     52.38 o
   2   2  17      771.44      793.00     17.89 o
   4   2  17        7.63        6.66      7.62 o
   6   2  17      283.91      317.17     16.47 o
   8   2  17     2503.21     2615.86     32.04 o
  10   2  17      191.55      192.75      9.74 o
 -17   3  17       13.57       22.49     16.14 o
 -15   3  17        0.58       -2.92     11.09 o
 -13   3  17      461.66      450.83     17.25 o
 -11   3  17      898.86      944.12     18.76 o
  -9   3  17      576.71      564.76     10.82 o
  -7   3  17        0.19        4.71      8.27 o
  -5   3  17       22.54       26.33      6.77 o
  -3   3  17      127.84      146.65      7.70 o
  -1   3  17       55.30       56.71      7.51 o
   1   3  17      124.91      127.72      7.63 o
   3   3  17      219.01      235.42      8.36 o
   5   3  17      919.46     1004.97     24.52 o
   7   3  17      162.89      170.06      8.42 o
   9   3  17      223.73      211.92      8.20 o
 -16   4  17      111.89       99.04     17.04 o
 -14   4  17      493.88      455.77     17.95 o
 -12   4  17      271.54      299.34     16.94 o
 -10   4  17      433.22      453.05     17.25 o
  -8   4  17       95.74       87.37      8.26 o
  -6   4  17      330.43      299.52     10.05 o
  -4   4  17      107.87      151.89      8.08 o
  -2   4  17      270.27      248.60      8.37 o
   0   4  17       23.28       25.37      8.81 o
   2   4  17      177.25      176.63      9.53 o
   4   4  17      274.87      307.81      9.88 o
   6   4  17      347.06      317.16      8.78 o
 -11   5  17      991.14      994.75     20.37 o
  -9   5  17      210.93      204.64     17.15 o
  -7   5  17      318.55      360.96     11.06 o
  -5   5  17      272.07      297.63      9.26 o
  -3   5  17     1748.07     1727.01     12.71 o
  -1   5  17      291.45      327.17     17.26 o
   1   5  17      127.93      132.22      7.61 o
 -20   0  18      509.78        1.65     17.21 o
 -18   0  18     3000.46     1616.54     34.39 o
 -16   0  18       39.64       49.62     18.76 o
 -14   0  18     4178.40     4355.41     38.22 o
 -12   0  18      147.80      171.76     19.57 o
 -10   0  18      436.70      455.93     13.06 o
  -8   0  18      693.50      694.22     14.42 o
  -6   0  18    29657.54    30630.90     47.77 o
  -4   0  18     8545.20     8938.09    196.07 o
  -2   0  18     1682.87     1690.26     31.16 o
   0   0  18     1518.87     1587.63     20.07 o
   2   0  18      180.81      176.50     21.58 o
   4   0  18       34.09       60.21     10.66 o
   6   0  18      945.62     1083.61     25.62 o
   8   0  18     1676.18     1803.46     83.61 o
  10   0  18      111.65       63.63      9.81 o
 -19   1  18       54.91       42.36     16.84 o
 -17   1  18        0.12        5.24     19.47 o
 -15   1  18       89.14       78.96     16.69 o
 -13   1  18      154.04      151.91     21.18 o
 -11   1  18      340.35      343.65      8.64 o
  -9   1  18      559.84      567.34     14.18 o
  -7   1  18        0.18        5.86      7.51 o
  -5   1  18      172.63      187.10      7.61 o
  -3   1  18       21.15       32.13      7.34 o
  -1   1  18      338.36      335.57      7.98 o
   1   1  18     1684.01     1663.42     28.97 o
   3   1  18      101.16       97.45      7.78 o
   5   1  18      254.58      229.69      8.03 o
   7   1  18      415.20      364.96      8.55 o
   9   1  18        0.24        3.58      7.51 o
 -18   2  18       24.31       36.21     16.64 o
 -16   2  18        0.21        7.67     15.94 o
 -14   2  18      157.08      162.08     16.24 o
 -12   2  18      236.98      237.52     16.14 o
 -10   2  18      210.69      224.75      8.85 o
  -8   2  18      182.95      189.02      8.13 o
  -6   2  18      780.53      799.38     10.49 o
  -4   2  18       72.73       84.19      7.50 o
  -2   2  18       29.12       35.40      7.55 o
   0   2  18      224.46      238.18      7.83 o
   2   2  18      240.92      231.03      7.37 o
   4   2  18      100.26      120.07      7.92 o
   6   2  18      314.14      280.64      7.47 o
   8   2  18      173.01      192.35      9.29 o
 -17   3  18       63.91       68.38     17.55 o
 -15   3  18      866.54      862.43     19.77 o
 -13   3  18      472.95      473.83     17.85 o
 -11   3  18     1575.69     1630.76     21.28 o
  -9   3  18       45.54       40.94      8.09 o
  -7   3  18      900.84      898.80     19.55 o
  -5   3  18       32.76       40.60      7.15 o
  -3   3  18       96.49      107.59      7.03 o
  -1   3  18     4589.06     4788.38     48.91 o
   1   3  18     1518.74     1490.13     30.75 o
   3   3  18     1309.56     1444.43     40.91 o
   5   3  18     2265.01     2439.60     42.86 o
   7   3  18      141.47      140.30      7.75 o
 -14   4  18     1044.63      963.99     20.98 o
 -12   4  18       35.76       60.21     16.74 o
 -10   4  18      186.49      229.75     16.94 o
  -8   4  18        2.93        9.91      8.25 o
  -6   4  18      502.16      544.05     16.45 o
  -4   4  18      155.54      141.86      9.43 o
  -2   4  18      246.56      240.60      9.68 o
   0   4  18       38.30       48.58      8.13 o
   2   4  18     1922.69     1973.20     48.72 o
   4   4  18      911.79      960.19     35.70 o
 -17   1  19      568.51      486.63     19.26 o
 -15   1  19       17.08       16.02     13.67 o
 -13   1  19      751.82      680.36    118.31 o
 -11   1  19      516.47      515.65      9.52 o
  -9   1  19      196.33      205.99      8.47 o
  -7   1  19      619.65      629.54     13.26 o
  -5   1  19       53.55       51.24      7.56 o
  -3   1  19      688.81      704.90     15.91 o
  -1   1  19      253.41      256.03      7.83 o
   1   1  19      546.60      552.87      8.59 o
   3   1  19      623.85      656.57     16.04 o
   5   1  19       87.59       86.44      8.19 o
   7   1  19       59.54       43.93      7.52 o
 -16   2  19        0.16       12.91     16.04 o
 -14   2  19       15.28       38.02     16.14 o
 -12   2  19      479.01      481.29     17.55 o
 -10   2  19      833.40      837.79     42.83 o
  -8   2  19       45.69       55.74      8.38 o
  -6   2  19      897.59      958.81     14.76 o
  -4   2  19      535.59      522.43      9.91 o
  -2   2  19     1035.97     1098.65     10.63 o
   0   2  19      235.07      231.70      8.17 o
   2   2  19     1526.18     1542.81     26.17 o
   4   2  19      105.62      127.67      7.43 o
   6   2  19     1127.00     1100.57     23.77 o
 -15   3  19      357.43      332.63     18.05 o
 -13   3  19       11.10       27.13     16.34 o
 -11   3  19        8.62        4.94     16.04 o
  -9   3  19       21.94       35.42      9.79 o
  -7   3  19       49.82       41.81      9.37 o
  -5   3  19      322.79      311.33      8.53 o
  -3   3  19        5.21        7.34      6.90 o
  -1   3  19      727.47      723.85     18.23 o
   1   3  19      209.38      233.84      7.68 o
   3   3  19       33.56       25.13      8.37 o
 -10   4  19      315.62      244.68     13.41 o
  -8   4  19       69.37       71.96      9.02 o
  -6   4  19      133.07      149.56     10.18 o
  -4   4  19      403.32      409.58     10.77 o
  -2   4  19      140.11      143.39      9.97 o
   0   4  19        1.34        3.45      8.22 o
 -16   0  20        4.77       20.17     20.17 o
 -14   0  20      542.07      409.28     19.67 o
 -12   0  20      530.32      562.59     24.56 o
 -10   0  20       47.19       62.89     11.12 o
  -8   0  20     1271.11     1274.96     47.40 o
  -6   0  20      484.97      472.10     12.37 o
  -4   0  20     2331.69     2324.09     95.41 o
  -2   0  20       10.15       15.07      8.74 o
   0   0  20     1718.96     1762.22     15.04 o
   2   0  20      413.74      412.93     12.51 o
   4   0  20      120.67      119.03     13.06 o
 -15   1  20      239.88      204.41    124.96 o
 -13   1  20       10.31       14.62     14.19 o
 -11   1  20      135.48      121.17      8.28 o
  -9   1  20       33.84       34.78      8.59 o
  -7   1  20      784.48      820.47      9.91 o
  -5   1  20     2765.04     2751.19     33.73 o
  -3   1  20      398.84      427.95      8.61 o
  -1   1  20      797.20      785.88     16.07 o
   1   1  20      271.77      265.13      7.76 o
   3   1  20     1034.11     1095.94     14.39 o
   5   1  20       13.47       18.39      8.39 o
 -14   2  20      115.98      154.31     17.85 o
 -12   2  20       15.23       15.44     13.80 o
 -10   2  20        9.33       17.04      8.94 o
  -8   2  20      339.55      340.94     13.35 o
  -6   2  20       33.18       48.86      8.25 o
  -4   2  20        0.43        1.77      7.78 o
  -2   2  20       58.11       69.42      8.02 o
   0   2  20      302.08      281.08      8.52 o
   2   2  20      310.86      295.52      8.20 o
 -11   3  20      178.70      176.30     17.25 o
  -9   3  20      179.68      207.39      9.50 o
  -7   3  20      877.44      899.91     25.05 o
  -5   3  20      682.64      736.88     19.06 o
  -3   3  20      348.78      369.82     10.51 o
  -1   3  20        1.63        4.55      8.38 o
   1   3  20      105.20      105.95      7.67 o
 -13   1  21       97.50       74.37     33.69 o
 -11   1  21     4496.99     4232.60    228.65 o
  -9   1  21     1643.95     1634.90     16.92 o
  -7   1  21      485.04      510.87     12.57 o
  -5   1  21     1017.86     1065.93     26.50 o
  -3   1  21      354.27      354.05     13.60 o
  -1   1  21        1.62       -1.18      7.36 o
   1   1  21      273.27      306.72      8.21 o
 -12   2  21      605.27      590.42    317.80 o
 -10   2  21        0.19        0.91      9.11 o
  -8   2  21      192.21      219.48     11.15 o
  -6   2  21      177.48      191.44      7.62 o
  -4   2  21      548.33      524.28     16.17 o
  -2   2  21      216.74      237.58      8.01 o
   0   2  21     2312.91     2347.88     34.60 o
 -10   0  22     5865.82     5470.03    212.10 o
  -8   0  22      463.56      465.74     19.47 o
  -6   0  22       18.47       22.95     12.35 o
  -4   0  22     1111.23     1129.08     20.47 o
  -9   1  22      246.52      218.96      9.01 o
  -7   1  22     1492.18     1479.14     31.52 o
  -5   1  22      359.02      361.22      9.27 o
 
